# Supplementary material for: Differential spatial computations in ventral and lateral face-selective regions are scaffolded by structural connections
Source: Nat Commun. 2021 Apr 15;12:2278. doi: 10.1038/s41467-021-22524-2 (PMC8050273; doi:10.1038/s41467-021-22524-2)
Supplement: Supplementary file 3 — Source Data [file 41467_2021_22524_MOESM3_ESM.zip]

Archive with 34 entries (31 files):
- SourceData/
- SourceData/SupplementaryFigure5B.csv
- __MACOSX/
- __MACOSX/SourceData/
- __MACOSX/SourceData/._SupplementaryFigure5B.csv
- SourceData/.DS_Store
- __MACOSX/SourceData/._.DS_Store
- SourceData/SupplementaryFigure5C.csv
- __MACOSX/SourceData/._SupplementaryFigure5C.csv
- SourceData/Figure1C.csv
- __MACOSX/SourceData/._Figure1C.csv
- SourceData/Figure6B.csv
- __MACOSX/SourceData/._Figure6B.csv
- SourceData/Figure7B.csv
- __MACOSX/SourceData/._Figure7B.csv
- SourceData/SupplementaryFigure1.csv
- __MACOSX/SourceData/._SupplementaryFigure1.csv
- SourceData/Figure4A.csv
- __MACOSX/SourceData/._Figure4A.csv
- SourceData/Figure4B.csv
- __MACOSX/SourceData/._Figure4B.csv
- SourceData/SupplementaryFigure7.csv
- __MACOSX/SourceData/._SupplementaryFigure7.csv
- SourceData/SupplementaryFigure4.csv
- __MACOSX/SourceData/._SupplementaryFigure4.csv
- SourceData/Figure2B.csv
- __MACOSX/SourceData/._Figure2B.csv
- SourceData/Figure2A.csv
- __MACOSX/SourceData/._Figure2A.csv
- SourceData/Figure3A.csv
- __MACOSX/SourceData/._Figure3A.csv
- SourceData/Figure3B.csv
- __MACOSX/SourceData/._Figure3B.csv
- __MACOSX/._SourceData
