# Supplementary material for: Differential spatial computations in ventral and lateral face-selective regions are scaffolded by structural connections
Source: Nat Commun. 2021 Apr 15;12:2278. doi: 10.1038/s41467-021-22524-2 (PMC8050273; doi:10.1038/s41467-021-22524-2)
Supplement: Supplementary file 3 — Source Data [file 41467_2021_22524_MOESM3_ESM.zip › SourceData/SupplementaryFigure5B.csv]

	Left							Right
	V1	IOG	pFus	mFus	pSTS	mSTS	CoS	V1	IOG	pFus	mFus	pSTS	mSTS	CoS
S1	0.73466595	0.365613111	0.448994681	0.285780246	NaN	NaN	0.389165398	0.57216666	0.311621827	0.258058219	NaN	0.075036302	NaN	0.459118122
S2	0.659445596	NaN	0.78816476	0.299322648	NaN	NaN	0.636188358	0.57235995	-0.007599483	0.467294042	0.250540795	NaN	NaN	0.386243991
S3	0.780214318	0.47828424	0.521559757	0.31439375	NaN	0	0.557388831	0.858145838	0.089040619	0.164002076	0.093378672	0.059154547	NaN	0.395205076
S4	0.781255511	0.306403312	0.301744083	0.224858305	0.538793046	NaN	0.559351477	0.654163151	0.21737587	0.319951112	0.118447302	0.114289581	0.173839302	0.324258988
S5	0.864725253	0.253767979	-0.051055115	0.033299732	0.000240986	NaN	0.536297483	0.752167475	0.321541656	0.156253671	0.152693355	0.050118959	0.083908003	0.391358572
S6	0.870295815	NaN	NaN	NaN	NaN	NaN	0.647766361	0.718536209	NaN	0.304477887	NaN	0.005028708	-0.006999259	0.407721924
S7	0.741115377	0.444021423	0.413049484	0.362885127	0.24492218	0.029438761	0.533488383	0.727244628	0.275532449	0.156119866	-0.036432299	0.127509363	0.010865061	0.326262461
S8	0.958653267	0.060383294	0.225442977	-0.041265359	0.148678199	NaN	0.39813387	0.902059018	0.262877526	0.204767715	0.293543925	0.110711715	0.077185412	0.205481809
S9	0.698583681	0.229848866	0.366578213	0.237722753	0.055365807	NaN	0.475465696	0.518551773	0.261264561	0.0731003	0.045506249	3.74E-06	NaN	0.319352258
S10	0.857099621	0.443205321	0.375700897	0.295976543	NaN	NaN	0.473643612	0.515164016	0.01595092	0.088361438	-0.011400932	0.319295856	NaN	0.318810755
S11	0.837403971	NaN	0.35486301	NaN	0.375521118	NaN	0.593715992	0.674786836	0.342709584	NaN	0.191162299	0.264107322	0.079441004	0.492125319
S12	0.800513699	0.149126861	0.370637893	0.214601571	0.740226251	NaN	0.38806331	0.73930318	NaN	0.144384186	NaN	0.28406095	NaN	0.404516394
S13	0.742009106	0.261660802	0.284660406	NaN	0.117133226	NaN	0.56862566	0.757646529	0.298609256	0.257565618	NaN	0.012294965	NaN	0.57928767
S14	0.748855852	0.404659367	0.323373068	0.353744499	0.056187065	NaN	0.327528008	0.746464011	0.26269303	0.17499599	0.073288117	NaN	NaN	0.301978329
S15	0.773237894	0.090818718	0.327318978	0.246351814	NaN	0.105701088	0.437530866	0.696731855	0.246874273	0.112108016	0.07724007	0.157923712	NaN	0.451953093
S16	0.784373065	-0.049618663	0.457272974	NaN	0.522078121	NaN	0.483864654	0.504893589	0.305621469	NaN	0.407290566	NaN	0.317378909	0.346785178
S17	0.676473161	0.333080137	0.382679311	NaN	0.400238698	NaN	0.613705815	0.857442429	0.041914042	0.333514205	0.290010909	0.17824592	NaN	0.374353848
S18	0.667226903	0.08804424	NaN	-0.016271964	0.292151409	NaN	0.227622163	0.636067907	0.292694468	0.414083545	0.269948052	NaN	NaN	0.385335582
S19	0.942092417	0.313970517	NaN	0.317058602	NaN	0.075972711	0.334347156	0.508244302	0.266456329	NaN	-0.263920886	NaN	1	0.359491121
S20	0.824702236	0.398089378	0.284798961	0.295869367	0.245831746	0.090977939	0.303395602	0.830558605	0.303457062	0.209560335	0.174849374	0.192445909	NaN	0.46342511
S21	0.7737592	0.116783782	0.327145057	0.26299711	NaN	NaN	0.627258979	0.564381877	0.112729187	0.155718588	-0.039519427	0.123118662	-0.084883895	0.400703798
S22	0.841512168	0.098377361	0.511996785	0.346585228	0.293179521	0.451052904	0.486752406	0.578463278	0.438773294	0.338723819	NaN	0.257456612	0.468356498	0.405840316
S23	0.744273673	0.279635855	0.35631712	0.298541475	0.195554802	NaN	0.416460743	0.691366115	0.197113734	0.13178752	NaN	NaN	NaN	0.373769677
S24	0.476884084	0.459165691	0.322112473	NaN	0.344065172	NaN	0.381245804	0.841031459	0.618409119	0.17045364	0.111049497	0.123275306	NaN	0.486852036
S25	0.951684578	0.597431699	0.539747373	NaN	NaN	NaN	0.592072841	0.6857075	0.192127565	0.156981475	0.116678877	NaN	0	0.280277797
S26	0.739664223	0.245454655	0.206732282	NaN	0.44869697	NaN	0.553359966	0.739380465	-0.096913463	0.083740984	0.100036378	0.091848159	0.102376693	0.228455049
S27	0.906628166	NaN	NaN	0.408579391	0.375747446	0.39535851	0.533382885	0.909165087	0.41930079	0.29734635	0.243022997	0.085351571	0.255877912	0.436248691
S28	0.895795565	0.428549914	NaN	0.38195644	0.337496847	NaN	0.464154054	0.909295227	0.313995912	0.105676666	0.205475194	0.145958373	NaN	0.263136466
