# Supplementary material for: Differential spatial computations in ventral and lateral face-selective regions are scaffolded by structural connections
Source: Nat Commun. 2021 Apr 15;12:2278. doi: 10.1038/s41467-021-22524-2 (PMC8050273; doi:10.1038/s41467-021-22524-2)
Supplement: Supplementary file 3 — Source Data [file 41467_2021_22524_MOESM3_ESM.zip › SourceData/SupplementaryFigure5C.csv]

	Left							Right
	V1	IOG	pFus	mFus	pSTS	mSTS	CoS	V1	IOG	pFus	mFus	pSTS	mSTS	CoS
S1	0.076257585	0.013420946	-0.047000495	-0.035485539	NaN	NaN	0.035978967	-0.162286233	0.044364823	0.002260192	NaN	-0.063274894	NaN	0.176319934
S2	-0.145663521	NaN	0.140972754	-0.025235678	NaN	NaN	0.381934531	0.096986754	0.028114931	0.063933701	0.134062425	NaN	NaN	0.042889992
S3	-0.126818548	-0.452912515	-0.036146635	-0.034702566	NaN	0	0.224652477	-0.116854357	-0.067614566	-0.017185714	-0.104924079	-0.033099477	NaN	-0.056696508
S4	0.095379607	-0.190413815	-0.095085334	-0.261713186	0.181994445	NaN	-0.05352951	-0.219058234	-0.267785144	-0.02677414	-0.133330848	-0.004692521	-0.017276309	-0.059925227
S5	0.104228447	-0.012635664	0.035381446	0.046226195	0	NaN	0.07982184	0.05963543	-0.090414743	0.040317529	0.182336477	0.001672857	0.154549831	0.113652816
S6	-0.044522319	NaN	NaN	NaN	NaN	NaN	0.568487114	0.153566598	NaN	-0.033227804	NaN	0.002041155	0.029135811	0.188133862
S7	-0.103721324	-0.139120405	0.071408603	0.044667432	-0.14659258	0.009787544	0.133934887	-0.085136267	-0.119015559	-0.026327639	0.023307124	0.096669561	0.177027304	0.025457024
S8	0.122806952	-0.023242613	-0.159160836	-0.181908057	-0.023318574	NaN	0.040327536	-0.242782187	-0.179447434	-0.21118736	-0.213280297	-0.014712236	-0.603131888	-0.055146658
S9	-0.10810907	-0.057006315	-0.213597619	-0.116542888	0.02040967	NaN	0.125722206	0.148344952	-0.441360534	-0.088671288	-0.158818534	-8.72E-06	NaN	-0.032790011
S10	0.508002301	0.180622682	-0.02254234	0.066461282	NaN	NaN	-0.002673188	0.156063499	-0.140399735	0.026182502	-0.090697674	-0.203106805	NaN	-0.026445261
S11	-0.227455441	NaN	0.184254134	NaN	0.250924362	NaN	0.192824064	-0.061354705	0.118746757	NaN	0.173095845	0.249632733	0.193773705	0.039491316
S12	-0.227539962	-0.156109094	-0.0285132	-0.115409639	0.103604001	NaN	0.15877918	-0.386139766	NaN	-0.130097437	NaN	-0.023120272	NaN	-0.030227547
S13	-0.166650492	-0.113733103	0.051576733	NaN	-0.005578825	NaN	0.487844633	-0.160007952	-0.113456078	0.085066832	NaN	0.006351763	NaN	0.350254542
S14	-0.354532638	-0.134843824	-0.041735171	0.007911755	0.001460871	NaN	0.14827985	-0.288968297	-0.29472441	-0.125200755	-0.141339774	NaN	NaN	-0.017030073
S15	0.088154119	-0.15649004	0.02268482	-0.027983108	NaN	0.019249027	0.228594795	-0.100490501	-0.134678529	0.023972482	-0.147978784	-0.010926506	NaN	0.103481587
S16	-0.119988629	-0.480740181	-0.114196888	NaN	-0.011314576	NaN	0.141201719	-0.079197268	-0.133950795	NaN	-0.218619063	NaN	0.006690795	-0.02474975
S17	-0.010921585	0.075213675	-0.122390229	NaN	0.030465681	NaN	0.219891303	0.077629691	-0.113127497	-0.13949407	-0.103254499	0.008188667	NaN	0.10771885
S18	0.031873354	0.060637477	NaN	0.265774659	0.018689248	NaN	0.048548087	-0.053496573	0.063270237	0.191668292	0.136821988	NaN	NaN	-0.034846441
S19	-0.04329068	0.055207256	NaN	0.049019994	NaN	0.139155854	0.0502188	0.582565804	-0.040205993	NaN	0.009245205	NaN	1	0.006872744
S20	-0.063027965	0.038416418	-0.006307946	0.016452871	0.143766219	0.050259965	0.075183937	-0.186907106	-0.013861169	-0.103868323	-0.082212279	0.119323323	NaN	-0.031855451
S21	-0.155062408	0.11520686	-0.034170931	-0.10080568	NaN	NaN	0.124036435	-0.106887918	0.0944497	-0.083751102	-0.170072273	-0.023204919	-0.095700677	0.004169806
S22	-0.313419418	-0.04995718	0.080214111	0.02018159	0.002304177	0.015432848	0.27896201	-0.246238773	-0.067085321	-0.0868287	NaN	0.10869118	-0.056436723	0.137920162
S23	-0.187157185	-0.151837155	-0.016956195	0.128470947	-0.165428967	NaN	0.002802132	0.181244	-0.055384015	-0.084742737	NaN	NaN	NaN	-0.006653294
S24	-0.135771795	0.176550567	0.149123498	NaN	0.01729359	NaN	0.389342991	0.26962608	-0.054835484	0.05076306	0.055190984	0	NaN	0.079728515
S25	-0.479208951	0.106363438	-0.051701226	NaN	NaN	NaN	0.09289086	-0.475169164	-0.086663627	-0.26411448	-0.176871938	NaN	0	0.066301538
S26	-0.303987093	-0.007439927	-0.055921456	NaN	-0.050247867	NaN	0.111646409	0.679428406	0.030965639	-0.077509032	-0.130669681	-0.117782228	-0.086818884	0.043471814
S27	-0.205792961	NaN	NaN	-0.095701236	0.002489023	-0.056258901	0.1478553	0.030538197	0.047139042	-0.049771341	-0.049633831	0.000133901	-0.065362196	0.06333601
S28	0.31211831	-0.33503631	NaN	-0.053429135	0.024898405	NaN	0.254563831	0.652048149	-0.152552487	-0.085103785	-0.280906008	-0.034720343	NaN	0.016080357
