# Supplementary material for: Differential spatial computations in ventral and lateral face-selective regions are scaffolded by structural connections
Source: Nat Commun. 2021 Apr 15;12:2278. doi: 10.1038/s41467-021-22524-2 (PMC8050273; doi:10.1038/s41467-021-22524-2)
Supplement: Supplementary file 3 — Source Data [file 41467_2021_22524_MOESM3_ESM.zip › SourceData/Figure1C.csv]

	Standard							Toonotopy
	V1	IOG	pFus	mFus	pSTS	mSTS		V1	IOG	pFus	mFus	pSTS	mSTS
S1	0.930196323	0.501420455	0.374213836	0.04995905	0.173728814	0.012121212		0.956684325	0.971590909	0.952830189	0.662571663	0.692607004	0.477558348
S2	0.577720207	0.167182663	0.042517007	0	0.34375	0		0.851036269	0.953560372	0.930272109	0.7425	0.96875	0
S3	0.851413882	0.338414634	0.330645161	0.138528139	0.012844037	0.46875		0.811825193	0.817073171	0.661290323	0.982683983	0.012844037	0.28125
S4	0.61385554	0.704022989	0.443196005	0.051603905	0.120481928	0.220125786		0.811257626	0.875	0.97752809	0.729428173	0.46746988	0.13836478
S5	0.54265671	0.050147493	0.052341598	0	0.118055556	0		0.550803349	0.97640118	0.909090909	0.697297297	0.517361111	0
