# Supplementary material for: Differential spatial computations in ventral and lateral face-selective regions are scaffolded by structural connections
Source: Nat Commun. 2021 Apr 15;12:2278. doi: 10.1038/s41467-021-22524-2 (PMC8050273; doi:10.1038/s41467-021-22524-2)
Supplement: Supplementary file 3 — Source Data [file 41467_2021_22524_MOESM3_ESM.zip › SourceData/Figure6B.csv]

	Left						Right
	IOG	pFus	mFus	pSTS	mSTS	CoS	IOG	pFus	mFus	pSTS	mSTS	CoS
S1	0.46875	0.425182482	0.109589041	0.146341463	NaN	0.119723715	0.699878493	0.093907211	NaN	0.262365591	0.03047619	0.558669834
S2	NaN	0.127764128	0.01498751	0.007594937	NaN	0.111434285	0.154814815	0.098254932	0.031383738	0.137681159	0.002992519	0.159802086
S3	0.643002028	0.23483871	0.089311859	NaN	0.005319149	0.091697646	0.516616314	0.06517094	0.091703057	0.138092452	0.005825243	0.144791667
S4	0.619617225	0.047146402	0.056213018	0.037313433	0.001512859	0.216519174	0.431830527	0.294011976	0.099850225	0.061986085	0.005524862	0.207199298
S5	NaN	NaN	0.022	0.092352695	NaN	0.087706511	0.450207469	0.139133921	NaN	0.057848052	0.017471488	0.232581287
S6	0.230136986	0.089726918	0.110465116	0.071030641	NaN	0.182008368	0.274341702	0.173051519	0.09439834	0.10230179	0.008274232	0.194013896
S7	0.215083799	0.161659514	0.086666667	NaN	0.010875194	0.105865522	0.38157081	0.171745152	0.100393701	0.103286385	0.048558422	0.190771961
S8	NaN	0.184275184	NaN	0.072413793	NaN	0.538386783	0.28659071	NaN	0.136013687	0.058043118	0.021440823	0.355155483
S9	0.171328671	0.073375262	0.131578947	0.081871345	NaN	0.074324324	NaN	0.075991189	NaN	0.071428571	0.001089325	0.083916084
S10	0.351869607	0.094405594	0.132743363	0.133651551	0.037662338	0.121437423	0.496402878	0.100671141	0.25261324	0.202090592	NaN	0.228489484
S11	0.349462366	0.0625	0.095611285	NaN	0.044776119	0.100928074	0.443686007	0.086864407	0.057692308	0.094816688	0.044665012	0.121568627
S12	0.757009346	0.189125296	0.06557377	0.205607477	NaN	0.288426763	0.232044199	NaN	0.071428571	0.038461538	0.025374856	0.175732218
S13	0.776247849	0.106779661	NaN	0.072870939	0.062675398	0.327476038	0.537911302	0.150300601	0.092006033	0.142004773	0.050813008	0.152671756
S14	0.218430034	NaN	0.074039363	0.122324159	NaN	0.157088123	0.171846435	0.085070892	0.083135392	NaN	0.009389671	0.24707081
S15	0.122427984	NaN	0.089430894	NaN	0.005759858	0.065969803	0.140870461	NaN	0	NaN	0.01369863	0.125549398
S16	0.228346457	0.116997792	0.098095238	0.031531532	0.013348165	0.192771084	0.436197255	0.176870748	0.118850193	0.036009002	NaN	0.329332693
