# Supplementary material for: Differential spatial computations in ventral and lateral face-selective regions are scaffolded by structural connections
Source: Nat Commun. 2021 Apr 15;12:2278. doi: 10.1038/s41467-021-22524-2 (PMC8050273; doi:10.1038/s41467-021-22524-2)
Supplement: Supplementary file 3 — Source Data [file 41467_2021_22524_MOESM3_ESM.zip › SourceData/Figure7B.csv]

	Left hemisphere																				Right hemisphere
	IOG				pFus				mFus				pSTS				CoS				IOG				pFus				mFus				pSTS				mSTS				CoS
	Band1	Band2	Band3	Band4	Band1	Band2	Band3	Band4	Band1	Band2	Band3	Band4	Band1	Band2	Band3	Band4	Band1	Band2	Band3	Band4	Band1	Band2	Band3	Band4	Band1	Band2	Band3	Band4	Band1	Band2	Band3	Band4	Band1	Band2	Band3	Band4	Band1	Band2	Band3	Band4	Band1	Band2	Band3	Band4
S1	0.30272697	0.278788648	0.201357933	0.21712645	0.244342405	0.229076531	0.272625642	0.253955421	0.298559918	0.277087262	0.320032573	0.104320247	0.118347357	0.281928921	0.274519653	0.325204069	0.413601292	0.183339315	0.212515701	0.190543693	0.681686375	0.091316324	0.094844241	0.13215306	0.484229759	0.223965208	0.166094677	0.125710356	NaN	NaN	NaN	NaN	0.297578861	0.213197701	0.230363171	0.258860267	0.231911989	0.230868064	0.127439171	0.409780776	0.207081109	0.122012559	0.174537938	0.496368394
S2	NaN	NaN	NaN	NaN	0.459056481	0.250694698	0.182391984	0.107856837	0.490383385	0.294724722	0.175103416	0.039788477	0.251531394	0.037136294	0.30474732	0.406584992	0.333772243	0.247075232	0.286418961	0.132733564	0.617495018	0.101557625	0.091661278	0.189286079	0.434467354	0.259339459	0.123018055	0.183175132	0.544441361	0.172528209	0.126260174	0.156770255	0.3206626	0.113891057	0.274275281	0.291171062	0.106958157	0.137282558	0.065585331	0.690173954	0.448675889	0.160250615	0.187652033	0.203421464
S3	0.403005713	0.251213358	0.238055101	0.107725828	0.348281819	0.205108034	0.252329444	0.194280703	0.481315249	0.192930538	0.229264283	0.09648993	NaN	NaN	NaN	NaN	0.47950358	0.157448123	0.129156521	0.233891776	0.527240579	0.281117331	0.118199835	0.073442255	0.258087331	0.480227552	0.171571341	0.090113776	0.183536403	0.330766391	0.276051831	0.209645375	0.211100632	0.191002914	0.325154649	0.272741804	0.004303599	0.037949922	0.559859155	0.397887324	0.314951366	0.253223715	0.247711904	0.184113015
S4	0.714110116	0.11693778	0.093822667	0.075129437	0.328061122	0.326419141	0.187420414	0.158099323	0.688714824	0.175514941	0.049898462	0.085871773	0.100500227	0.073265626	0.292506695	0.533727452	0.205898664	0.148919997	0.250877294	0.394304046	0.686825855	0.083871887	0.118722044	0.110580213	0.558851231	0.154028229	0.144249334	0.142871205	0.422084436	0.239904758	0.229752106	0.108258699	0.584747143	0.153033313	0.146194927	0.116024618	0.149136336	0.425663171	0.275909932	0.149290561	0.32648483	0.187227205	0.303078114	0.183209852
S5	NaN	NaN	NaN	NaN	NaN	NaN	NaN	NaN	0.25442258	0.529119459	0.13171669	0.084741271	0.315358064	0.233535588	0.331155761	0.119950587	0.300469724	0.238604887	0.266630045	0.194295344	0.673411408	0.136227975	0.113586742	0.076773875	0.325658308	0.272901145	0.247408569	0.154031978	NaN	NaN	NaN	NaN	0.467302647	0.241580123	0.199007003	0.092110227	0.322318578	0.214192598	0.266715789	0.196773036	0.221974955	0.251951162	0.322200181	0.203873703
S6	0.483207564	0.136013197	0.148743994	0.232035244	0.360690903	0.194960701	0.166802734	0.277545663	0.240697756	0.216431033	0.248927341	0.29394387	0.145020146	0.103484639	0.447478595	0.30401662	0.379645373	0.25701896	0.149759248	0.213576419	0.295320264	0.262842114	0.217307647	0.224529975	0.219896099	0.252995255	0.258204395	0.26890425	0.311772662	0.19775929	0.277090139	0.213377909	0.229342186	0.200454723	0.354935	0.215268091	0.534180543	0.352760736	0.11305872	0	0.343028991	0.162011156	0.207148281	0.287811571
S7	0.57682794	0.236731817	0.098160846	0.088279398	0.207372993	0.486416805	0.157028654	0.149181548	0.506293339	0.14098393	0.145026126	0.207696605	NaN	NaN	NaN	NaN	0.347401596	0.237735267	0.193348614	0.221514524	0.693515724	0.102426916	0.104012715	0.100044645	0.48684843	0.148024636	0.18962746	0.175499474	0.339407927	0.221967261	0.289912883	0.148711928	0.446868432	0.363682219	0.037704918	0.15174443	0.525848711	0.157346105	0.157104622	0.159700561	0.268328891	0.100930802	0.377966322	0.252773985
S8	NaN	NaN	NaN	NaN	0.530528714	0.224102646	0.1155482	0.12982044	NaN	NaN	NaN	NaN	0.353350227	0.227620956	0.202634215	0.216394602	0.184999488	0.153353343	0.150033539	0.511613629	0.652392165	0.191463762	0.127946542	0.028197532	NaN	NaN	NaN	NaN	0.649078898	0.19062309	0.096039114	0.064258898	0.367820193	0.422547271	0.191794506	0.017838031	0.435428243	0.167081816	0.349204829	0.048285112	0.25916982	0.167345468	0.286862498	0.286622214
S9	0.375408078	0.345979853	0.186619718	0.091992351	0.241698125	0.558385053	0.179825965	0.020090857	0.686277679	0.261031194	0.029578148	0.023112979	0.210012642	0.15384745	0.306413822	0.329726085	0.223847344	0.388447653	0.22038164	0.167323363	NaN	NaN	NaN	NaN	0.201436219	0.452903614	0.238782224	0.106877943	NaN	NaN	NaN	NaN	0	0.25273224	0.365534738	0.381733021	NaN	NaN	NaN	NaN	0.211499153	0.225982597	0.333761607	0.228756643
S10	0.470185791	0.306598066	0.129664193	0.09355195	0.532130151	0.300585532	0.140120071	0.027164245	0.717822939	0.171260609	0.101261388	0.009655065	0.513450808	0.22567254	0.1180469	0.142829751	0.449599461	0.239232582	0.180289465	0.130878492	0.581254868	0.169089279	0.213248746	0.036407108	0.297054349	0.4408104	0.2061264	0.056008851	0.354614246	0.228427204	0.341044035	0.075914514	0.34992293	0.234344384	0.337330512	0.078402174	NaN	NaN	NaN	NaN	0.390857369	0.236798875	0.315858693	0.056485063
S11	0.643258375	0.159382655	0.13553235	0.06182662	0.267295162	0.250658533	0.138638569	0.343407736	0.474840804	0.207366712	0.188637782	0.129154701	NaN	NaN	NaN	NaN	0.43635017	0.236557547	0.18835728	0.138735002	0.634308074	0.126541726	0.098337245	0.140812955	0.708192659	0.090134737	0.106210314	0.095462289	0.467694824	0.456945905	0.011041009	0.064318261	0.479666993	0.141606268	0.135847209	0.24287953	0.600016725	0.108295702	0.05510955	0.236578023	0.468943688	0.180047147	0.138448906	0.212560259
S12	0.724805369	0.119758389	0.02842953	0.127006711	0.514511225	0.416610527	0.042031571	0.026846676	0.344404082	0.458398201	0.195986853	0.001210863	0.408636877	0.467784724	0.073242751	0.050335648	0.306938856	0.225978129	0.243563477	0.223519538	0.56416946	0.156574157	0.173307935	0.105948448	NaN	NaN	NaN	NaN	0.682064983	0.052572611	0.265276222	8.62E-05	0.496084256	0	0.241695922	0.262219822	0.590458781	0.194362543	0.183158391	0.032020285	0.430410439	0.093899411	0.297911291	0.17777886
S13	0.663991876	0.129903783	0.091516631	0.114587711	0.452804965	0.261987746	0.152924326	0.132282963	NaN	NaN	NaN	NaN	0.199110122	0.091450818	0.248564164	0.460874895	0.432686742	0.165277571	0.236791189	0.165244497	0.485298547	0.12345952	0.210219881	0.181022052	0.411446074	0.086366105	0.209427244	0.292760577	0.602967724	0.116149894	0.140252733	0.140629649	0.465782433	0.100084612	0.227016396	0.207116559	0.421411349	0.205111718	0.188426298	0.185050635	0.418605999	0.110634648	0.242345047	0.228414306
S14	0.428891127	0.197308033	0.25576531	0.11803553	NaN	NaN	NaN	NaN	0.358921758	0.333422803	0.222684484	0.084970954	0.287093654	0.146502072	0.374446446	0.191957828	0.246292635	0.358911986	0.223983401	0.170811978	0.239719992	0.28239517	0.382115406	0.095769432	0.332091963	0.323468944	0.212180308	0.132258785	0.303611451	0.372981355	0.238081969	0.085325224	NaN	NaN	NaN	NaN	0.547749612	0.17123642	0.134919814	0.146094154	0.295180672	0.306089323	0.301233105	0.097496901
S15	0.122181938	0.378187813	0.378316198	0.121314052	NaN	NaN	NaN	NaN	0.326571912	0.173844725	0.393281432	0.106301931	NaN	NaN	NaN	NaN	0.428441396	0.156088004	0.253993362	0.161477239	0.333563815	0.179900115	0.160263477	0.326272592	NaN	NaN	NaN	NaN	1	0	0	0	NaN	NaN	NaN	NaN	0.319832109	0.297691501	0.1	0.28247639	0.389000577	0.18199327	0.171430871	0.257575282
S16	0.440030988	0.309424503	0.163337011	0.087207498	0.434886856	0.309003556	0.19202338	0.064086208	0.405270777	0.203742337	0.235141349	0.155845538	0.002956337	0	0.721497878	0.275545785	0.355144149	0.174407188	0.226391657	0.244057005	0.55229652	0.203506175	0.150787258	0.093410048	0.408385379	0.285198398	0.199446926	0.106969297	0.356891748	0.286839884	0.243288057	0.112980311	0.168401542	0.247821177	0.291864091	0.291913191	NaN	NaN	NaN	NaN	0.268714239	0.21305415	0.4368449	0.081386711
