# Supplementary material for: Differential spatial computations in ventral and lateral face-selective regions are scaffolded by structural connections
Source: Nat Commun. 2021 Apr 15;12:2278. doi: 10.1038/s41467-021-22524-2 (PMC8050273; doi:10.1038/s41467-021-22524-2)
Supplement: Supplementary file 3 — Source Data [file 41467_2021_22524_MOESM3_ESM.zip › SourceData/SupplementaryFigure1.csv]

	Standard							Toonotopy
	V1	IOG	pFus	mFus	pSTS	mSTS		V1	IOG	pFus	mFus	pSTS	mSTS
S1	0.909283445	0.659663866	0.2864494	0.009111617	0	0.356321839		0.932933286	0.983193277	0.987993139	0.735763098	0.484210526	0.781609195
S2	0.656532988	0.122807018	0	0.008510638	NaN	NaN		0.876455369	0.649122807	0.98	0.54893617	NaN	NaN
S3	0.832788417	0.88579795	0.532307692	0.1875	0	0.328703704		0.819710416	0.970717423	0.963076923	0.5625	0	0.157407407
S4	0.456936565	0.460784314	0.224489796	0.003378378	0.11299435	0		0.656352072	0.848039216	0.804081633	0.324324324	0.237288136	0
S5	0.621177016	0.157024793	0	0.005882353	0.031746032	0.168831169		0.515291937	0.289256198	0.83266129	0.517647059	0.031746032	0.025974026
