# Supplementary material for: Differential spatial computations in ventral and lateral face-selective regions are scaffolded by structural connections
Source: Nat Commun. 2021 Apr 15;12:2278. doi: 10.1038/s41467-021-22524-2 (PMC8050273; doi:10.1038/s41467-021-22524-2)
Supplement: Supplementary file 3 — Source Data [file 41467_2021_22524_MOESM3_ESM.zip › SourceData/Figure4A.csv]

	Centers
	Left												Right
	Xval						Yval						Xval						Yval
	IOG	pFus	mFus	pSTS	mSTS	CoS	IOG	pFus	mFus	pSTS	mSTS	CoS	IOG	pFus	mFus	pSTS	mSTS	CoS	IOG	pFus	mFus	pSTS	mSTS	CoS
S1	4.766834529	7.654857447	4.460476984	24.63455243	NaN	15.15858441	0.183128873	-0.781524445	-0.389464041	7.754575266	NaN	2.890275656	-2.85437711	-3.414604756	NaN	-12.63308416	NaN	-9.631652671	0.476870422	0.426808726	NaN	-2.354685162	NaN	4.006831355
S2	NaN	11.39357113	6.517510772	NaN	NaN	12.80837605	NaN	1.825521366	-0.428540528	NaN	NaN	9.078133835	-0.314614147	-8.070556525	-4.064965606	-21.3162384	NaN	-7.191594538	0.332818964	1.160178378	2.227246035	-4.999892076	NaN	0.579958685
S3	4.553451877	6.84464027	5.407755163	NaN	1.198777488	16.82195854	-4.550905604	-0.82495409	-0.578082359	NaN	-6.674715198	9.001813669	0.094216881	-3.271223562	-1.12508106	-8.290485138	NaN	-8.155468859	-0.933551715	-0.421864957	-1.337419702	-3.303843906	NaN	-1.309003839
S4	1.929850737	4.137647945	2.711454739	8.533824989	NaN	16.06639906	-1.23814338	-1.33599128	-2.866075874	2.700389265	NaN	-1.470679563	-1.115942332	-4.092373991	-1.364409945	-13.23593188	-18.31526098	-10.8761655	-1.456831711	-0.557887199	-2.033863118	-1.540923033	-10.19169366	-2.677680113
S5	5.515266271	-3.588542293	4.536187656	-2.551400004	NaN	14.06384593	0.411753644	0.895867894	11.11376767	19.19969978	NaN	3.487702828	-6.727328586	-4.277051223	-8.023122512	-14.82678653	-15.78595829	-9.99386683	-2.239792976	0.978829062	12.81258123	10.74200795	10.9664285	3.327503881
S6	NaN	NaN	NaN	NaN	NaN	14.76075506	NaN	NaN	NaN	NaN	NaN	13.89608627	NaN	-4.326700591	NaN	-2.942204481	5.510264199	-8.327262356	NaN	-0.426230728	NaN	4.211123011	19.5310488	4.258740058
S7	4.274840431	6.762721942	5.920013882	3.000454738	2.688702944	10.8063095	-1.403939394	1.213281859	0.799010333	-1.39482899	1.901592086	2.885854054	-5.26029412	-2.8699457	0.841130271	-5.072829778	-0.495825308	-11.33148202	-2.613885242	-0.385026279	0.930852882	5.726992682	4.660907875	3.146520708
S8	0.628304266	2.878401336	-1.573702284	15.91894503	NaN	10.04085833	-0.149796839	-1.939955779	-1.579065241	-4.150644488	NaN	1.278892448	-3.199226084	-3.204986582	-4.953986998	-11.58268092	-1.655444038	-7.639357471	-2.138485143	-3.274174919	-3.886333338	-5.952452728	-14.77963262	-1.045374001
S9	0.973878291	3.875003379	3.57891761	15.54172703	NaN	11.48498593	-0.219562415	-2.433428094	-2.071240682	12.18938056	NaN	4.144680096	-2.531610741	-1.279457677	-0.693006244	1.278149813	NaN	-9.735955927	-4.250980972	-1.454152509	-2.203925812	0.595156191	NaN	-0.715291097
S10	3.57624927	5.032067261	3.102171579	NaN	NaN	12.71546806	1.504781711	-0.321852582	0.707351111	NaN	NaN	-0.519338762	0.041892152	-1.376619024	0.280213158	-4.391897417	NaN	-7.193607421	-1.35935282	0.479944151	-1.113334503	-2.942897595	NaN	-0.393501439
S11	NaN	4.589431001	NaN	8.52875555	NaN	10.23787822	NaN	2.552166351	NaN	6.765844259	NaN	3.98101707	-3.260628908	NaN	-2.14261384	-13.08919053	-8.496337026	-7.966328706	1.481672961	NaN	2.051959195	15.83197105	14.82068835	0.553521293
S12	1.217282281	6.324393663	3.953510964	23.9300564	NaN	12.1818906	-1.343951074	-0.527127065	-2.270030993	0.737079785	NaN	6.612807267	NaN	-2.330242511	NaN	-19.54497511	NaN	-7.685362182	NaN	-2.205056404	NaN	-4.957553519	NaN	-0.580904719
S13	1.837622108	5.956748065	NaN	12.142494	NaN	12.66237844	-0.734474517	1.155738381	NaN	-2.797343355	NaN	11.96793791	-4.655700253	-4.36457476	NaN	-5.959352222	NaN	-11.27478769	-1.549304235	1.597150876	NaN	7.455363314	NaN	6.57374727
S14	4.169161072	4.831817092	5.263846119	11.32673185	NaN	7.057013181	-1.54577522	-0.696792613	0.209559828	5.791604412	NaN	3.517292765	-2.162346474	-2.981175427	-1.069946779	NaN	NaN	-10.44215167	-2.498584907	-2.239981536	-2.178795478	NaN	NaN	0.225914534
S15	0.831179703	7.197104082	4.841167308	NaN	12.49928321	15.69098582	-1.552396939	0.602402045	-0.683015877	NaN	5.88597721	10.98947295	-3.313807431	-1.926287045	-1.116550995	-12.38046066	NaN	-11.35059961	-1.864752824	0.413081968	-2.162488017	-2.743983946	NaN	3.020366914
S16	-0.158281397	6.02628939	NaN	8.375713231	NaN	8.214256556	-1.869604768	-1.501251743	NaN	-0.247726962	NaN	2.352189931	-2.360947549	NaN	-4.097294107	NaN	-4.195063486	-10.3597324	-1.663606807	NaN	-2.397148566	NaN	-1.297633582	-0.875584862
S17	0.560771946	5.700156029	NaN	22.94441717	NaN	17.81685395	0.027820678	-1.985078298	NaN	7.43685536	NaN	8.492081881	0.241067842	-4.714165952	-4.08179781	-9.237734236	NaN	-12.13966618	-0.733123747	-1.993807319	-1.596088913	3.500130378	NaN	3.291101965
S18	1.200327002	NaN	-0.267438815	17.70421894	NaN	17.00463163	0.681681919	NaN	6.552878818	4.637320471	NaN	8.027133186	-6.391160386	-7.391653621	-4.127604222	NaN	NaN	-7.777639038	1.491196724	3.557734126	2.191223026	NaN	NaN	-0.614129877
S19	10.03132382	NaN	3.586005917	NaN	0.727523109	7.228968969	3.282892466	NaN	0.577206097	NaN	1.981045085	1.743341859	-5.918614028	NaN	3.733221413	NaN	-5.808929194	-8.998395735	-1.086567654	NaN	0.165042123	NaN	3.424481029	0.748734188
S20	4.165564433	3.688502234	4.749434771	12.98459599	10.3816214	6.71366234	0.079947212	0.044530205	0.232741424	11.27952062	10.35979818	1.850553846	-2.801247423	-2.464310503	-2.452236278	-10.06479127	NaN	-10.10457005	-0.447607027	-1.667306966	-1.268080295	9.732494022	NaN	-0.816216022
S21	0.079931324	4.951913219	2.113033874	NaN	NaN	15.19926319	0.63381442	-0.51845527	-0.822152115	NaN	NaN	3.555592539	-0.747875674	-2.75386901	0.49219908	-11.35440099	4.273110199	-7.051647534	0.63963497	-1.470521593	-2.125720247	-6.944310186	-4.023021549	-0.709228035
S22	-0.145300774	5.775314115	4.178718661	8.980762699	12.28580947	7.977617459	-0.481874682	0.919464332	0.087062307	0.299747169	0.411878682	4.727174402	-2.535460012	-4.425807178	NaN	-4.80930156	-4.192895611	-5.416628367	-0.509809835	-1.165598055	NaN	2.252386325	-1.007116009	1.990448243
S23	3.405639262	6.458839959	6.121966956	17.78114233	NaN	18.55969558	-1.786878283	-0.345020655	3.041828105	-6.075445324	NaN	3.373241403	-3.688933139	-2.261252596	NaN	NaN	NaN	-11.43899039	-1.494026038	-1.088860658	NaN	NaN	NaN	-1.96439305
S24	4.566329861	4.592945559	NaN	14.59333251	NaN	9.160682145	1.844701611	2.248008292	NaN	3.173354552	NaN	10.22847741	-21.4253393	-7.329414841	-0.903142997	-17.48615646	NaN	-14.42526679	-1.507556687	0.799876455	1.203611569	1.026508077	NaN	2.374227442
S25	8.072861095	9.809098149	NaN	NaN	NaN	11.01114515	1.390529853	-1.021372139	NaN	NaN	NaN	1.995883419	-2.295081293	-2.143480126	-2.126124101	NaN	12.58200465	-5.300096074	-1.168947343	-3.389234051	-3.282922949	NaN	-0.623298329	1.370549336
S26	1.986950823	2.820326134	NaN	9.756817818	NaN	9.294254207	-0.170640884	-0.731135662	NaN	-1.121494495	NaN	1.868445943	1.481232025	-1.292904076	-1.640268986	-1.540024142	1.122472504	-5.619236392	-0.865552061	-1.12666128	-2.181846713	-2.157428376	-9.516969931	1.291458017
S27	NaN	NaN	4.669124112	20.2318487	8.14966675	9.901382332	NaN	NaN	-1.154759417	1.808611494	-1.060592675	2.934940397	-5.465960951	-4.928029665	-3.294934434	-12.95728077	-9.138501183	-6.205628337	0.568029119	-1.215660899	-0.770153965	6.678323838	-3.460451659	0.859432627
S28	2.730409864	NaN	4.855160113	15.74487865	NaN	11.1412393	-2.050013339	NaN	-0.680939183	3.055986664	NaN	6.71810622	-5.217640041	-3.768204409	-2.703295384	-10.62497667	NaN	-7.555286856	-2.937469982	-3.635546052	-3.916770163	-4.762541471	NaN	0.181444702
