# Supplementary material for: Differential spatial computations in ventral and lateral face-selective regions are scaffolded by structural connections
Source: Nat Commun. 2021 Apr 15;12:2278. doi: 10.1038/s41467-021-22524-2 (PMC8050273; doi:10.1038/s41467-021-22524-2)
Supplement: Supplementary file 3 — Source Data [file 41467_2021_22524_MOESM3_ESM.zip › SourceData/SupplementaryFigure7.csv]

	Left hemisphere																				Right hemisphere
	IOG				pFus				mFus				pSTS				CoS				IOG				pFus				mFus				pSTS				mSTS				CoS
	Band1	Band2	Band3	Band4	Band1	Band2	Band3	Band4	Band1	Band2	Band3	Band4	Band1	Band2	Band3	Band4	Band1	Band2	Band3	Band4	Band1	Band2	Band3	Band4	Band1	Band2	Band3	Band4	Band1	Band2	Band3	Band4	Band1	Band2	Band3	Band4	Band1	Band2	Band3	Band4	Band1	Band2	Band3	Band4
S1	0.314152945	0.265741266	0.182634552	0.237471237	0.213584814	0.227183522	0.302749266	0.256482398	0.351841705	0.222222222	0.333150685	0.092785388	0.147660681	0.303218326	0.253329573	0.29579142	0.292685841	0.161167534	0.228215414	0.317931211	0.585596266	0.16067667	0.095852282	0.157874782	0.491835876	0.153378456	0.155940499	0.198845168	NaN	NaN	NaN	NaN	0.229092402	0.134960159	0.429440134	0.206507304	0.004711425	0.154299176	0.078916372	0.762073027	0.310251355	0.293583046	0.317264662	0.078900936
S2	NaN	NaN	NaN	NaN	0.34745959	0.305829309	0.257213124	0.089497977	0.434769174	0.371979482	0.128731228	0.064520116	0.18346628	0.330674402	0.229151559	0.256707759	0.276809863	0.246763993	0.318889596	0.157536549	0.607408501	0.121253071	0.10624832	0.165090108	0.418203681	0.272420449	0.121786205	0.187589666	0.574387813	0.124169514	0.16818527	0.133257403	0.305377302	0.14523691	0.191911784	0.357474004	0.01889092	0.28702011	0.160877514	0.533211456	0.399967986	0.128620295	0.246463655	0.224948064
S3	0.440761661	0.261424755	0.208807389	0.089006195	0.471930634	0.06298312	0.172364173	0.292722074	0.41079543	0.112625812	0.282201554	0.194377203	NaN	NaN	NaN	NaN	0.570708888	0.16988525	0.111990724	0.147415137	0.457982009	0.31493375	0.148630155	0.078454086	0.208982445	0.63963827	0.067330344	0.08404894	0.207071829	0.316603746	0.271522689	0.204801737	0.209227438	0.188060826	0.333458877	0.26925286	NaN	NaN	NaN	NaN	0.268830541	0.273324742	0.2375	0.220344716
S4	0.71349777	0.097861693	0.108200096	0.080440442	0.376818347	0.264637366	0.225242015	0.133302273	0.908983452	0.086288416	0.004728132	0	0.09985907	0.07396819	0.394564123	0.431608617	0.232775376	0.158287255	0.276784235	0.332153135	0.689149729	0.085261225	0.11391984	0.111669206	0.357179724	0.261598108	0.21302109	0.168201078	0.289492181	0.428307855	0.144526445	0.13767352	0.634243197	0.114617732	0.11612256	0.135016511	0.003066141	0.456855015	0.116075339	0.424003504	0.304154376	0.233178979	0.274145972	0.188520673
S5	NaN	NaN	NaN	NaN	NaN	NaN	NaN	NaN	0.241846485	0.520299673	0.132519851	0.105333991	0.309000379	0.253890222	0.309734234	0.127375166	0.281489202	0.238619651	0.262162006	0.217729141	0.714645293	0.129851522	0.086231932	0.069271253	0.334479109	0.257814908	0.258364675	0.149341308	NaN	NaN	NaN	NaN	0.579903148	0.194915254	0.065836504	0.159345094	0	0.135272727	0.769454545	0.095272727	0.38024913	0.244432247	0.222193797	0.153124826
S6	0.543226192	0.09600256	0.147133904	0.213637344	0.35621572	0.159581069	0.204973569	0.279229643	0.286265858	0.184776613	0.33325979	0.195697739	0.181049114	0.109074997	0.411292034	0.298583855	0.298634316	0.233255848	0.16471742	0.303392416	0.18895773	0.274312742	0.224170574	0.312558954	0.280387473	0.249756723	0.294497523	0.17535828	0.316772765	0.215229726	0.275186825	0.192810684	0.242037777	0.2280091	0.28367572	0.246277402	0	0.688405797	0.311594203	0	0.342542183	0.177297781	0.23396048	0.246199556
S7	0.729776942	0.167532623	0.064677954	0.038012482	0.220664639	0.481204174	0.156759691	0.141371497	0.560482002	0.099799166	0.161130851	0.178587981	NaN	NaN	NaN	NaN	0.364049302	0.17151096	0.21764871	0.246791028	0.721010491	0.076020796	0.10564255	0.097326163	0.652232532	0.086803077	0.101237212	0.159727179	0.225712672	0.266726622	0.339301027	0.168259678	0.57713742	0.269222056	0.029382448	0.124258076	0.488478103	0.160551485	0.16435483	0.186615583	0.584539768	0.11411975	0.16201966	0.139320822
S8	NaN	NaN	NaN	NaN	0.602903879	0.206436001	0.081927543	0.108732578	NaN	NaN	NaN	NaN	0.201464187	0.242777998	0.373090621	0.182667194	0.338161969	0.192856768	0.165669448	0.303311814	0.586620577	0.106872712	0.255185035	0.051321675	NaN	NaN	NaN	NaN	0.659560512	0.257789439	0.07569695	0.006953099	0.251923077	0.299423077	0.400576923	0.048076923	0.358819797	0.092005076	0.549175127	0	0.299951543	0.340413503	0.247940559	0.111694395
S9	0.320700552	0.460726606	0.1370709	0.081501942	0.229267469	0.582254979	0.174299539	0.014178013	0.686277679	0.261031194	0.029578148	0.023112979	0.169835845	0.089852212	0.317359072	0.422952872	0.160836453	0.410610559	0.318704014	0.109848974	NaN	NaN	NaN	NaN	0.198692238	0.414270788	0.281977822	0.105059153	NaN	NaN	NaN	NaN	0.218056061	0.191173588	0.288594551	0.3021758	NaN	NaN	NaN	NaN	0.102740307	0.217782303	0.40748282	0.27199457
S10	0.477887019	0.366905516	0.112614564	0.042592901	0.579220371	0.237818296	0.169967515	0.012993817	0.581650857	0.283250743	0.098031998	0.037066402	0.491698669	0.346347802	0.064083168	0.09787036	0.362489094	0.219618597	0.194004736	0.223887573	0.548095721	0.161803889	0.238593713	0.051506678	0.313949711	0.435189396	0.202975765	0.047885128	0.322452252	0.177103914	0.415628669	0.084815165	0.283809971	0.231986611	0.358359269	0.125844148	NaN	NaN	NaN	NaN	0.42836096	0.245622737	0.29364862	0.032367683
S11	0.398121881	0.344861804	0.14984022	0.107176095	0.249973972	0.25330557	0.180322749	0.31639771	0.554155064	0.14964092	0.294152132	0.002051883	NaN	NaN	NaN	NaN	0.208565367	0.353221957	0.212675683	0.225536993	0.578981031	0.147073506	0.104626856	0.169318607	0.748622029	0.156320593	0.076804916	0.018252462	0.534968143	0.449696251	0.010149652	0.005185953	0.350706757	0.16228688	0.131855054	0.355151309	0.465770953	0.004478567	0	0.52975048	0.510249665	0.114756539	0.102645555	0.27234824
S12	0.768004526	0.106371702	0.036616447	0.089007324	0.502023757	0.440674505	0.043429697	0.013872041	0.377911583	0.441451434	0.179527809	0.001109174	0.445533256	0.410013042	0.081998986	0.062454717	0.322735643	0.227631607	0.137036175	0.312596575	0.470850702	0.205688957	0.190365761	0.133094581	NaN	NaN	NaN	NaN	0.515931799	0.183973754	0.2252821	0.074812348	3.07E-01	0	0.332343112	0.360564426	0.702709813	0.182583531	0.114706656	0	0.28159035	0.10902916	0.385700902	0.223679588
S13	0.7510806	0.087635128	0.0731568	0.088127472	0.470684483	0.247977457	0.151372602	0.129965458	NaN	NaN	NaN	NaN	0.186334072	0.032413695	0.415302695	0.365949539	0.431331254	0.193130849	0.24762642	0.127911477	0.519998381	0.063213866	0.220560252	0.196227502	0.455455941	0.056336322	0.202164607	0.286043131	0.604279141	0.110022102	0.140566687	0.14513207	0.53926388	0.102414491	0.134315102	0.224006527	0.469247412	0.132746098	0.261319734	0.136686756	0.266516879	0.105255903	0.378141067	0.250086151
S14	0.498823988	0.187684937	0.228070366	0.085420709	NaN	NaN	NaN	NaN	0.293329198	0.418592286	0.188825132	0.099253384	0.238193378	0.133837577	0.40511938	0.222849665	0.25040869	0.416896107	0.200806625	0.131888578	0.322302705	0.233147723	0.301727882	0.14282169	0.555938296	0.141830163	0.111577056	0.190654486	0.294125937	0.362637105	0.260527985	0.082708974	NaN	NaN	NaN	NaN	0.359255482	0.390107088	0.000254972	0.250382458	0.321867489	0.310968037	0.248741064	0.11842341
S15	0.147223727	0.302725245	0.376954478	0.173096549	NaN	NaN	NaN	NaN	0.388993596	0.179490571	0.287251044	0.144264789	NaN	NaN	NaN	NaN	0.458105239	0.21367205	0.204087199	0.124135513	0.24836267	0.250386117	0.168037354	0.33321386	NaN	NaN	NaN	NaN	NaN	NaN	NaN	NaN	NaN	NaN	NaN	NaN	0.324375138	0.302587923	0.099867286	0.273169653	0.333970046	0.201608416	0.167615999	0.296805539
S16	0.468396151	0.382082643	0.03531394	0.114207266	0.364763944	0.388082306	0.212006476	0.035147274	0.374909764	0.238133911	0.216747879	0.170208446	0.008138564	0	0.982262104	0.009599332	0.56715651	0.220224026	0.087418217	0.125201247	0.500474337	0.152327521	0.258071903	0.089126239	0.432304757	0.270397003	0.234920413	0.062377827	0.308471099	0.275689819	0.230777236	0.185061846	0.090519521	0.244716352	0.391509692	0.273254436	NaN	NaN	NaN	NaN	0.399465701	0.256070678	0.244575836	0.099887786
