# Supplementary material for: Differential spatial computations in ventral and lateral face-selective regions are scaffolded by structural connections
Source: Nat Commun. 2021 Apr 15;12:2278. doi: 10.1038/s41467-021-22524-2 (PMC8050273; doi:10.1038/s41467-021-22524-2)
Supplement: Supplementary file 3 — Source Data [file 41467_2021_22524_MOESM3_ESM.zip › SourceData/SupplementaryFigure4.csv]

	Left hemisphere																		Right hemisphere
	IOG			pFus			mFus			pSTS			mSTS			CoS			IOG			pFus			mFus			pSTS			mSTS			CoS
	Band1	Band2	Band3	Band1	Band2	Band3	Band1	Band2	Band3	Band1	Band2	Band3	Band1	Band2	Band3	Band1	Band2	Band3	Band1	Band2	Band3	Band1	Band2	Band3	Band1	Band2	Band3	Band1	Band2	Band3	Band1	Band2	Band3	Band1	Band2	Band3
S1	0.607929515	0.392070485	0	0	0.944444444	0.055555556	0.488095238	0.511904762	0	NaN	NaN	NaN	NaN	NaN	NaN	0	0.247311828	0.752688172	0.863333333	0.136666667	0	0.87295082	0.12295082	0.004098361	NaN	NaN	NaN	0	0.636363636	0.363636364	NaN	NaN	NaN	0.145728643	0.386934673	0.467336683
S2	NaN	NaN	NaN	0.113636364	0.090909091	0.795454545	0.318181818	0.590909091	0.090909091	NaN	NaN	NaN	NaN	NaN	NaN	0	0.081632653	0.918367347	1	0	0	0.128787879	0.636363636	0.234848485	0.772727273	0.227272727	0	0	0	1	NaN	NaN	NaN	0.297169811	0.570754717	0.132075472
S3	0	1	0	0.020833333	0.942708333	0.036458333	0.34828496	0.65171504	0	NaN	NaN	NaN	0.253731343	0.507462687	0.23880597	0	0.025	0.975	0.972	0.028	0	0.762345679	0.219135802	0.018518519	0.992366412	0.007633588	0	0.062857143	0.502857143	0.434285714	NaN	NaN	NaN	0.123222749	0.682464455	0.194312796
S4	1	0	0	0.736040609	0.228426396	0.035532995	0.837209302	0.162790698	0	0.19047619	0.357142857	0.452380952	NaN	NaN	NaN	0.088082902	0.284974093	0.626943005	0.983870968	0.016129032	0	0.517195767	0.444444444	0.038359788	0.785478548	0.181518152	0.0330033	0.110344828	0.268965517	0.620689655	0	0	1	0.011608624	0.379767828	0.608623549
S5	0.465517241	0.424137931	0.110344828	0.393939394	0.303030303	0.303030303	0.133333333	0.2	0.666666667	0	0	1	NaN	NaN	NaN	0	0.392572944	0.607427056	0.169811321	0.613207547	0.216981132	0.55952381	0.369047619	0.071428571	0.25	0.05	0.7	0	0	1	0	0	1	0.039215686	0.435729847	0.525054466
S6	NaN	NaN	NaN	NaN	NaN	NaN	0.6	0.4	0	NaN	NaN	NaN	NaN	NaN	NaN	0	0	1	0.888888889	0.111111111	0	0.76	0.224	0.016	NaN	NaN	NaN	0.564102564	0.237179487	0.198717949	0	0	1	0.093457944	0.588785047	0.317757009
S7	0.645089286	0.253720238	0.101190476	0.015625	0.977430556	0.006944444	0.027863777	0.972136223	0	0.844444444	0.155555556	0	0.514767932	0.337552743	0.147679325	0.009784736	0.510763209	0.479452055	0.247058824	0.690756303	0.062184874	0.939493949	0.058305831	0.00220022	0.86318408	0.135572139	0.001243781	0.420689655	0.144827586	0.434482759	0.553648069	0.356223176	0.090128755	0.367588933	0.151515152	0.480895916
S8	1	0	0	0.949832776	0.050167224	0	0.722580645	0.264516129	0.012903226	0	0.117647059	0.882352941	NaN	NaN	NaN	0.083056478	0.491694352	0.425249169	0.527272727	0.471428571	0.001298701	0.622699387	0.374233129	0.003067485	0.237529691	0.686460808	0.076009501	0	0.169934641	0.830065359	0	0.230769231	0.769230769	0.525641026	0.325641026	0.148717949
S9	1	0	0	0.641891892	0.358108108	0	0.649006623	0.344370861	0.006622517	0	0	1	NaN	NaN	NaN	0	0.722972973	0.277027027	0.610845295	0.228070175	0.16108453	0.978165939	0.021834061	0	0.967164179	0.032835821	0	0.875	0.104166667	0.020833333	NaN	NaN	NaN	0.172749392	0.618004866	0.209245742
S10	0.852941176	0.147058824	0	0.38	0.62	0	0.984	0.016	0	NaN	NaN	NaN	NaN	NaN	NaN	0	0.289855072	0.710144928	1	0	0	0.97810219	0.02189781	0	1	0	0	0.322580645	0.677419355	0	NaN	NaN	NaN	0.541062802	0.309178744	0.149758454
S11	NaN	NaN	NaN	0.354166667	0.645833333	0	NaN	NaN	NaN	0	0.533333333	0.466666667	NaN	NaN	NaN	0.113744076	0.451816746	0.434439179	0.785714286	0.214285714	0	NaN	NaN	NaN	0.828244275	0.141221374	0.030534351	0	0.04	0.96	0	0	1	0.071566731	0.738878143	0.189555126
S12	1	0	0	0.267326733	0.727722772	0.004950495	0.596638655	0.403361345	0	0	0	1	NaN	NaN	NaN	0	0.252491694	0.747508306	NaN	NaN	NaN	0.973958333	0.026041667	0	NaN	NaN	NaN	0	0	1	NaN	NaN	NaN	0.005847953	0.865497076	0.128654971
S13	0.834101382	0.165898618	0	0.3625	0.53125	0.10625	NaN	NaN	NaN	0.257142857	0.114285714	0.628571429	NaN	NaN	NaN	0	0.080645161	0.919354839	0.496254682	0.419475655	0.084269663	0.628985507	0.371014493	0	NaN	NaN	NaN	0.154545455	0.418181818	0.427272727	NaN	NaN	NaN	0.006315789	0.248421053	0.745263158
S14	0.491480996	0.495412844	0.01310616	0.523961661	0.476038339	0	0.111111111	0.888888889	0	0	0	1	NaN	NaN	NaN	0.178181818	0.72	0.101818182	0.723905724	0.276094276	0	0.951219512	0.048780488	0	0.995594714	0.004405286	0	NaN	NaN	NaN	NaN	NaN	NaN	0.159235669	0.420382166	0.420382166
S15	1	0	0	0.1875	0.75	0.0625	0.436213992	0.534979424	0.028806584	NaN	NaN	NaN	0	0.033333333	0.966666667	0	0	1	0.805970149	0.191542289	0.002487562	0.745762712	0.225988701	0.028248588	0.951515152	0.048484848	0	0.309090909	0.090909091	0.6	NaN	NaN	NaN	0.041493776	0.373443983	0.585062241
S16	0.972222222	0.027777778	0	0.231404959	0.702479339	0.066115702	NaN	NaN	NaN	0.246575342	0.547945205	0.205479452	NaN	NaN	NaN	0.139037433	0.545454545	0.315508021	0.91858679	0.075268817	0.006144393	NaN	NaN	NaN	0.641509434	0.358490566	0	NaN	NaN	NaN	0.522123894	0.442477876	0.03539823	0.427419355	0.314516129	0.258064516
S17	1	0	0	0.107142857	0.857142857	0.035714286	NaN	NaN	NaN	0	0	1	NaN	NaN	NaN	0	0	1	1	0	0	0.497716895	0.479452055	0.02283105	0.538461538	0.461538462	0	0.033653846	0.221153846	0.745192308	NaN	NaN	NaN	0.017985612	0.302158273	0.679856115
S18	0.881355932	0.118644068	0	NaN	NaN	NaN	0.132075472	0.773584906	0.094339623	0	0	1	NaN	NaN	NaN	0	0.048076923	0.951923077	0.253333333	0.656	0.090666667	0.242424242	0.509641873	0.247933884	0.865384615	0.115384615	0.019230769	NaN	NaN	NaN	NaN	NaN	NaN	0.034482759	0.74005305	0.225464191
S19	0	0.512820513	0.487179487	NaN	NaN	NaN	1	0	0	NaN	NaN	NaN	1	0	0	0.5	0.345794393	0.154205607	0.364963504	0.437956204	0.197080292	NaN	NaN	NaN	0.948453608	0.051546392	0	NaN	NaN	NaN	0.238095238	0.761904762	0	0.569672131	0.204918033	0.225409836
S20	0.491493384	0.489603025	0.018903592	0.739197531	0.240740741	0.020061728	0.475308642	0.518518519	0.00617284	0	0.113207547	0.886792453	0.058441558	0.162337662	0.779220779	0.44795539	0.42936803	0.12267658	0.723293769	0.257418398	0.019287834	0.742894057	0.253229974	0.003875969	0.877342419	0.122657581	0	0.144886364	0.443181818	0.411931818	NaN	NaN	NaN	0.024265645	0.574712644	0.401021711
S21	1	0	0	0.451612903	0.548387097	0	1	0	0	NaN	NaN	NaN	NaN	NaN	NaN	0.114942529	0.176245211	0.708812261	1	0	0	0.711111111	0.238888889	0.05	0.935185185	0.050925926	0.013888889	0	0.127272727	0.872727273	0.304761905	0.485714286	0.20952381	0.331536388	0.294699012	0.3737646
S22	1	0	0	0.224637681	0.748792271	0.026570048	0.528846154	0.471153846	0	0.261363636	0.397727273	0.340909091	0.096153846	0.314102564	0.58974359	0.110576923	0.485576923	0.403846154	0.931034483	0.068965517	0	0.852941176	0.147058824	0	NaN	NaN	NaN	0.657142857	0.228571429	0.114285714	0.617647059	0.352941176	0.029411765	0.446107784	0.434131737	0.119760479
S23	0.772727273	0.227272727	0	0.18627451	0.741830065	0.071895425	0.037037037	0.925925926	0.037037037	0.2	0.4	0.4	NaN	NaN	NaN	0.005102041	0.020408163	0.974489796	0.613793103	0.312643678	0.073563218	0.892561983	0.107438017	0	NaN	NaN	NaN	NaN	NaN	NaN	NaN	NaN	NaN	0.494382022	0.146067416	0.359550562
S24	0.688888889	0.311111111	0	0.661202186	0.306010929	0.032786885	NaN	NaN	NaN	0	0.22	0.78	NaN	NaN	NaN	0	0.132596685	0.867403315	0.125	0.125	0.75	0.436170213	0.308510638	0.255319149	0.989010989	0.010989011	0	0	0.033333333	0.966666667	NaN	NaN	NaN	0	0.285714286	0.714285714
S25	0.197154472	0.550813008	0.25203252	0	0.651162791	0.348837209	NaN	NaN	NaN	NaN	NaN	NaN	NaN	NaN	NaN	0	0.46835443	0.53164557	0.952380952	0.047619048	0	0.696428571	0.303571429	0	1	0	0	NaN	NaN	NaN	0	0.083333333	0.916666667	0.281395349	0.602325581	0.11627907
S26	0.980392157	0.019607843	0	0.979274611	0.020725389	0	NaN	NaN	NaN	0	0.638888889	0.361111111	NaN	NaN	NaN	0.019230769	0.658653846	0.322115385	0.92	0.08	0	0.997762864	0.002237136	0	0.982905983	0.017094017	0	0.917808219	0.082191781	0	0	0.064102564	0.935897436	0.373831776	0.375700935	0.25046729
S27	NaN	NaN	NaN	NaN	NaN	NaN	0.546875	0.4453125	0.0078125	0.019230769	0	0.980769231	0.015267176	0.832061069	0.152671756	0.005945303	0.498216409	0.495838288	0.220895522	0.692537313	0.086567164	0.392070485	0.546255507	0.061674009	0.791164659	0.204819277	0.004016064	0	0.066666667	0.933333333	0	0.6	0.4	0.241444867	0.628326996	0.130228137
S28	0.72826087	0.231884058	0.039855072	NaN	NaN	NaN	0.552941176	0.447058824	0	0.020408163	0.156462585	0.823129252	NaN	NaN	NaN	0	0.210365854	0.789634146	0.372159091	0.545454545	0.082386364	0.521929825	0.372807018	0.105263158	0.619047619	0.380952381	0	0.033333333	0.533333333	0.433333333	NaN	NaN	NaN	0.195439739	0.45276873	0.351791531
