# Supplementary material for: Differential spatial computations in ventral and lateral face-selective regions are scaffolded by structural connections
Source: Nat Commun. 2021 Apr 15;12:2278. doi: 10.1038/s41467-021-22524-2 (PMC8050273; doi:10.1038/s41467-021-22524-2)
Supplement: Supplementary file 3 — Source Data [file 41467_2021_22524_MOESM3_ESM.zip › SourceData/Figure2B.csv]

	Left hemisphere																								Right hemisphere
	IOG				pFus				mFus				pSTS				mSTS				CoS				IOG				pFus				mFus				pSTS				mSTS				CoS
	Band1	Band2	Band3	Band4	Band1	Band2	Band3	Band4	Band1	Band2	Band3	Band4	Band1	Band2	Band3	Band4	Band1	Band2	Band3	Band4	Band1	Band2	Band3	Band4	Band1	Band2	Band3	Band4	Band1	Band2	Band3	Band4	Band1	Band2	Band3	Band4	Band1	Band2	Band3	Band4	Band1	Band2	Band3	Band4	Band1	Band2	Band3	Band4
S1	0.607929515	0.392070485	0	0	0	0.944444444	0.055555556	0	0.488095238	0.511904762	0	0	0	0	0	1	NaN	NaN	NaN	NaN	0	0.125	0.380434783	0.494565217	0.863333333	0.136666667	0	0	0.87295082	0.12295082	0.004098361	0	NaN	NaN	NaN	NaN	0	0.098591549	0.056338028	0.845070423	NaN	NaN	NaN	NaN	0.128888889	0.342222222	0.413333333	0.115555556
S2	NaN	NaN	NaN	NaN	0.113636364	0.090909091	0.795454545	0	0.318181818	0.590909091	0.090909091	0	NaN	NaN	NaN	NaN	NaN	NaN	NaN	NaN	0	0.03539823	0.398230088	0.566371681	1	0	0	0	0.128787879	0.636363636	0.234848485	0	0.772727273	0.227272727	0	0	0	0	0.03030303	0.96969697	NaN	NaN	NaN	NaN	0.143507973	0.275626424	0.063781321	0.517084282
S3	0	1	0	0	0.020833333	0.942708333	0.036458333	0	0.34828496	0.65171504	0	0	NaN	NaN	NaN	NaN	0.25	0.5	0.235294118	0.014705882	0	0.010989011	0.428571429	0.56043956	0.972	0.028	0	0	0.762345679	0.219135802	0.018518519	0	0.992366412	0.007633588	0	0	0.056410256	0.451282051	0.38974359	0.102564103	NaN	NaN	NaN	NaN	0.123222749	0.682464455	0.194312796	0
S4	1	0	0	0	0.736040609	0.228426396	0.035532995	0	0.837209302	0.162790698	0	0	0.19047619	0.357142857	0.452380952	0	NaN	NaN	NaN	NaN	0.032075472	0.103773585	0.228301887	0.635849057	0.983870968	0.016129032	0	0	0.517195767	0.444444444	0.038359788	0	0.785478548	0.181518152	0.0330033	0	0.082901554	0.202072539	0.466321244	0.248704663	0	0	0.25	0.75	0.010174419	0.332848837	0.533430233	0.123546512
S5	0.465517241	0.424137931	0.110344828	0	0.2	0.153846154	0.153846154	0.492307692	0.125	0.1875	0.625	0.0625	0	0	0.511627907	0.488372093	NaN	NaN	NaN	NaN	0	0.205841446	0.318497914	0.47566064	0.168224299	0.607476636	0.214953271	0.009345794	0.536121673	0.353612167	0.068441065	0.041825095	0.138888889	0.027777778	0.388888889	0.444444444	0	0	0.666666667	0.333333333	0	0	0.473684211	0.526315789	0.032946919	0.366076876	0.441122636	0.159853569
S6	NaN	NaN	NaN	NaN	NaN	NaN	NaN	NaN	0.6	0.4	0	0	NaN	NaN	NaN	NaN	NaN	NaN	NaN	NaN	0	0	0.306122449	0.693877551	0.888888889	0.111111111	0	0	0.76	0.224	0.016	0	NaN	NaN	NaN	NaN	0.556962025	0.234177215	0.196202532	0.012658228	0	0	0.363636364	0.636363636	0.085959885	0.541547278	0.29226361	0.080229226
S7	0.630545455	0.248	0.098909091	0.022545455	0.015625	0.977430556	0.006944444	0	0.027863777	0.972136223	0	0	0.844444444	0.155555556	0	0	0.478431373	0.31372549	0.137254902	0.070588235	0.008460237	0.441624365	0.414551607	0.13536379	0.247058824	0.690756303	0.062184874	0	0.939493949	0.058305831	0.00220022	0	0.86318408	0.135572139	0.001243781	0	0.360946746	0.124260355	0.372781065	0.142011834	0.542016807	0.348739496	0.088235294	0.021008403	0.24516696	0.101054482	0.320738137	0.333040422
S8	1	0	0	0	0.949832776	0.050167224	0	0	0.722580645	0.264516129	0.012903226	0	0	0.088495575	0.663716814	0.247787611	NaN	NaN	NaN	NaN	0.079113924	0.46835443	0.405063291	0.047468354	0.527272727	0.471428571	0.001298701	0	0.622699387	0.374233129	0.003067485	0	0.23255814	0.672093023	0.074418605	0.020930233	0	0.13648294	0.669291339	0.194225722	0	0.130434783	0.434782609	0.434782609	0.448577681	0.277899344	0.126914661	0.146608315
S9	1	0	0	0	0.641891892	0.358108108	0	0	0.649006623	0.344370861	0.006622517	0	0	0	0.173913043	0.826086957	NaN	NaN	NaN	NaN	0	0.584699454	0.234972678	0.180327869	0.605055292	0.225908373	0.159557662	0.009478673	0.978165939	0.021834061	0	0	0.967164179	0.032835821	0	0	0.823529412	0.098039216	0.019607843	0.058823529	NaN	NaN	NaN	NaN	0.145491803	0.520491803	0.176229508	0.157786885
S10	0.852941176	0.147058824	0	0	0.38	0.62	0	0	0.984	0.016	0	0	NaN	NaN	NaN	NaN	NaN	NaN	NaN	NaN	0	0.256410256	0.628205128	0.115384615	1	0	0	0	0.97810219	0.02189781	0	0	1	0	0	0	0.322580645	0.677419355	0	0	NaN	NaN	NaN	NaN	0.5	0.285714286	0.138392857	0.075892857
S11	NaN	NaN	NaN	NaN	0.354166667	0.645833333	0	0	NaN	NaN	NaN	NaN	0	0.505263158	0.442105263	0.052631579	NaN	NaN	NaN	NaN	0.096	0.381333333	0.366666667	0.156	0.785714286	0.214285714	0	0	NaN	NaN	NaN	NaN	0.828244275	0.141221374	0.030534351	0	0	0.006097561	0.146341463	0.847560976	0	0	0.4375	0.5625	0.070075758	0.723484848	0.185606061	0.020833333
S12	1	0	0	0	0.267326733	0.727722772	0.004950495	0	0.596638655	0.403361345	0	0	0	0	0.04	0.96	NaN	NaN	NaN	NaN	0	0.214084507	0.633802817	0.152112676	NaN	NaN	NaN	NaN	0.973958333	0.026041667	0	0	NaN	NaN	NaN	NaN	0	0	0.363636364	0.636363636	NaN	NaN	NaN	NaN	0.005780347	0.855491329	0.12716763	0.011560694
S13	0.834101382	0.165898618	0	0	0.3625	0.53125	0.10625	0	NaN	NaN	NaN	NaN	0.214285714	0.095238095	0.523809524	0.166666667	NaN	NaN	NaN	NaN	0	0.029239766	0.333333333	0.637426901	0.496254682	0.419475655	0.084269663	0	0.628985507	0.371014493	0	0	NaN	NaN	NaN	NaN	0.118881119	0.321678322	0.328671329	0.230769231	NaN	NaN	NaN	NaN	0.005617978	0.220973783	0.662921348	0.110486891
S14	0.491480996	0.495412844	0.01310616	0	0.523961661	0.476038339	0	0	0.111111111	0.888888889	0	0	0	0	0.975	0.025	0	0	0	1	0.168965517	0.682758621	0.096551724	0.051724138	0.723905724	0.276094276	0	0	0.951219512	0.048780488	0	0	0.995594714	0.004405286	0	0	NaN	NaN	NaN	NaN	NaN	NaN	NaN	NaN	0.143678161	0.379310345	0.379310345	0.097701149
S15	1	0	0	0	0.1875	0.75	0.0625	0	0.429149798	0.526315789	0.028340081	0.016194332	NaN	NaN	NaN	NaN	0	0.029411765	0.852941176	0.117647059	0	0	0.236111111	0.763888889	0.805970149	0.191542289	0.002487562	0	0.729281768	0.220994475	0.027624309	0.022099448	0.951515152	0.048484848	0	0	0.217948718	0.064102564	0.423076923	0.294871795	NaN	NaN	NaN	NaN	0.032467532	0.292207792	0.457792208	0.217532468
S16	0.972222222	0.027777778	0	0	0.231404959	0.702479339	0.066115702	0	NaN	NaN	NaN	NaN	0.227848101	0.506329114	0.189873418	0.075949367	NaN	NaN	NaN	NaN	0.132653061	0.520408163	0.301020408	0.045918367	0.91858679	0.075268817	0.006144393	0	NaN	NaN	NaN	NaN	0.641509434	0.358490566	0	0	NaN	NaN	NaN	NaN	0.522123894	0.442477876	0.03539823	0	0.341935484	0.251612903	0.206451613	0.2
S17	1	0	0	0	0.098360656	0.786885246	0.032786885	0.081967213	NaN	NaN	NaN	NaN	0	0	0.03030303	0.96969697	NaN	NaN	NaN	NaN	0	0	0.0456621	0.9543379	1	0	0	0	0.497716895	0.479452055	0.02283105	0	0.538461538	0.461538462	0	0	0.033018868	0.216981132	0.731132075	0.018867925	NaN	NaN	NaN	NaN	0.014005602	0.235294118	0.529411765	0.221288515
S18	0.881355932	0.118644068	0	0	NaN	NaN	NaN	NaN	0.132075472	0.773584906	0.094339623	0	0	0	0.736111111	0.263888889	NaN	NaN	NaN	NaN	0	0.020746888	0.410788382	0.56846473	0.253333333	0.656	0.090666667	0	0.233421751	0.49071618	0.23872679	0.037135279	0.865384615	0.115384615	0.019230769	0	NaN	NaN	NaN	NaN	NaN	NaN	NaN	NaN	0.034120735	0.732283465	0.223097113	0.010498688
S19	0	0.512820513	0.487179487	0	NaN	NaN	NaN	NaN	1	0	0	0	NaN	NaN	NaN	NaN	0.971428571	0	0	0.028571429	0.463203463	0.32034632	0.142857143	0.073593074	0.362318841	0.434782609	0.195652174	0.007246377	NaN	NaN	NaN	NaN	0.948453608	0.051546392	0	0	NaN	NaN	NaN	NaN	0.238095238	0.761904762	0	0	0.476027397	0.171232877	0.188356164	0.164383562
S20	0.491493384	0.489603025	0.018903592	0	0.739197531	0.240740741	0.020061728	0	0.475308642	0.518518519	0.00617284	0	0	0.075	0.5875	0.3375	0.038626609	0.107296137	0.515021459	0.339055794	0.377742947	0.362068966	0.103448276	0.156739812	0.723293769	0.257418398	0.019287834	0	0.742894057	0.253229974	0.003875969	0	0.877342419	0.122657581	0	0	0.096226415	0.294339623	0.273584906	0.335849057	NaN	NaN	NaN	NaN	0.019648397	0.465356774	0.324715615	0.190279214
S21	1	0	0	0	0.451612903	0.548387097	0	0	1	0	0	0	NaN	NaN	NaN	NaN	NaN	NaN	NaN	NaN	0.073891626	0.113300493	0.455665025	0.357142857	1	0	0	0	0.70523416	0.236914601	0.049586777	0.008264463	0.926605505	0.050458716	0.013761468	0.009174312	0	0.122807018	0.842105263	0.035087719	0.293577982	0.467889908	0.201834862	0.036697248	0.309823678	0.275398825	0.349286314	0.065491184
S22	1	0	0	0	0.224637681	0.748792271	0.026570048	0	0.528846154	0.471153846	0	0	0.239583333	0.364583333	0.3125	0.083333333	0.071428571	0.233333333	0.438095238	0.257142857	0.108235294	0.475294118	0.395294118	0.021176471	0.931034483	0.068965517	0	0	0.852941176	0.147058824	0	0	NaN	NaN	NaN	NaN	0.657142857	0.228571429	0.114285714	0	0.617647059	0.352941176	0.029411765	0	0.435672515	0.423976608	0.116959064	0.023391813
S23	0.772727273	0.227272727	0	0	0.18627451	0.741830065	0.071895425	0	0.037037037	0.925925926	0.037037037	0	0.055555556	0.111111111	0.111111111	0.722222222	NaN	NaN	NaN	NaN	0.002079002	0.008316008	0.397089397	0.592515593	0.613793103	0.312643678	0.073563218	0	0.892561983	0.107438017	0	0	NaN	NaN	NaN	NaN	NaN	NaN	NaN	NaN	NaN	NaN	NaN	NaN	0.273291925	0.080745342	0.198757764	0.447204969
S24	0.688888889	0.311111111	0	0	0.661202186	0.306010929	0.032786885	0	NaN	NaN	NaN	NaN	0	0.189655172	0.672413793	0.137931034	NaN	NaN	NaN	NaN	0	0.123076923	0.805128205	0.071794872	0.016129032	0.016129032	0.096774194	0.870967742	0.414141414	0.292929293	0.242424242	0.050505051	0.989010989	0.010989011	0	0	0	0.027777778	0.805555556	0.166666667	NaN	NaN	NaN	NaN	0	0.211009174	0.527522936	0.26146789
S25	0.180970149	0.505597015	0.231343284	0.082089552	0	0.641221374	0.34351145	0.015267176	NaN	NaN	NaN	NaN	NaN	NaN	NaN	NaN	NaN	NaN	NaN	NaN	0	0.397849462	0.451612903	0.150537634	0.952380952	0.047619048	0	0	0.696428571	0.303571429	0	0	1	0	0	0	NaN	NaN	NaN	NaN	0	0.08	0.88	0.04	0.280092593	0.599537037	0.115740741	0.00462963
S26	0.980392157	0.019607843	0	0	0.979274611	0.020725389	0	0	NaN	NaN	NaN	NaN	0	0.621621622	0.351351351	0.027027027	NaN	NaN	NaN	NaN	0.018867925	0.646226415	0.316037736	0.018867925	0.92	0.08	0	0	0.997762864	0.002237136	0	0	0.982905983	0.017094017	0	0	0.917808219	0.082191781	0	0	0	0.0625	0.9125	0.025	0.373831776	0.375700935	0.25046729	0
S27	NaN	NaN	NaN	NaN	NaN	NaN	NaN	NaN	0.546875	0.4453125	0.0078125	0	0.005	0	0.255	0.74	0.014925373	0.813432836	0.149253731	0.02238806	0.00575374	0.482163406	0.47986191	0.032220944	0.220895522	0.692537313	0.086567164	0	0.386956522	0.539130435	0.060869565	0.013043478	0.791164659	0.204819277	0.004016064	0	0	0.064516129	0.903225806	0.032258065	0	0.6	0.4	0	0.240986717	0.627134725	0.129981025	0.001897533
S28	0.72826087	0.231884058	0.039855072	0	NaN	NaN	NaN	NaN	0.552941176	0.447058824	0	0	0.016216216	0.124324324	0.654054054	0.205405405	NaN	NaN	NaN	NaN	0	0.190607735	0.715469613	0.093922652	0.366946779	0.537815126	0.081232493	0.014005602	0.515151515	0.367965368	0.103896104	0.012987013	0.619047619	0.380952381	0	0	0.028985507	0.463768116	0.376811594	0.130434783	NaN	NaN	NaN	NaN	0.194805195	0.451298701	0.350649351	0.003246753
