# Supplementary material for: Differential spatial computations in ventral and lateral face-selective regions are scaffolded by structural connections
Source: Nat Commun. 2021 Apr 15;12:2278. doi: 10.1038/s41467-021-22524-2 (PMC8050273; doi:10.1038/s41467-021-22524-2)
Supplement: Supplementary file 3 — Source Data [file 41467_2021_22524_MOESM3_ESM.zip › SourceData/Figure2A.csv]

Left hemisphere						Right hemisphere
IOG	pFus	mFus	pSTS	mSTS	CoS	IOG	pFus	mFus	pSTS	mSTS	CoS
[4.73968839645386,1.25524330139160]	[5.99339246749878,0.696671664714813]	[3.68983721733093,-0.692820310592651]	[36.7343597412109,14.8962621688843]	[0.800308823585510,-2.85615086555481]	[0.800308823585510,-2.85615086555481]	[-1.19608485698700,0.686669647693634]	[-3.98074984550476,-6.91619539260864]	[-5.59999990463257,2.77128124237061]	[-39.5945205688477,2.07985877990723]	[-22.0300655364990,1.75602722167969]	[-24.5634136199951,8.82289791107178]
[4.52371406555176,0.456437349319458]	[6.12449169158936,0.477194070816040]	[4.66197204589844,-0.585839927196503]	[36.4000015258789,15.9348678588867]	[8.01759243011475,-2.75635123252869]	[8.01759243011475,-2.75635123252869]	[-1.20330178737640,0.690738976001740]	[-4,-6.92820310592651]	[-5.59999990463257,2.77128124237061]	[-39.5069198608398,3.30288481712341]	[-13.6333913803101,0.439564585685730]	[-11.4573307037354,5.68491983413696]
[5,-0.346410155296326]	[7.19796609878540,0.384596318006516]	[4.95101642608643,-1.12407279014587]	[36.4023513793945,15.9311208724976]	[10.2164192199707,-3.82205104827881]	[10.2164192199707,-3.82205104827881]	[-1.17749726772308,0.697995126247406]	[-3.20000004768372,0]	[-6.11627101898193,2.77128124237061]	[-39.4834060668945,3.63964176177979]	[-26.6345977783203,-7.80885362625122]	[-12.9966526031494,7.27843856811523]
[4.28965759277344,1.05755650997162]	[8.11746025085449,0.274584203958511]	[2,0.692820310592651]	[34.7020339965820,18.8758335113525]	[-1.64683949947357,-3.68522810935974]	[-1.64683949947357,-3.68522810935974]	[-1.17789411544800,0.679128050804138]	[-3.30616712570190,-0.125492051243782]	[-4.70692157745361,2.61006426811218]	[-39.5999984741211,4.84974241256714]	[-18.0099067687988,-3.47508454322815]	[-12.4009027481079,6.22496414184570]
[4.40299224853516,0.587984800338745]	[6.24653959274292,0.265801697969437]	[3.20813012123108,0.169684618711472]	[30.4510478973389,18.2569732666016]	[1.20889270305634,-4.84754848480225]	[1.20889270305634,-4.84754848480225]	[-1.52541470527649,0.677356123924255]	[-3,-1.03923046588898]	[-4.36586189270020,2.35255861282349]	[-39.4465370178223,4.79311037063599]	[-12.7706985473633,-0.908651888370514]	[-20.6238651275635,10.3443517684937]
[4.54486846923828,1.30671620368958]	[6.00218725204468,0.691828191280365]	[3.63269662857056,-2.34426259994507]	[29.6427192687988,16.4751510620117]	[2.02050495147705,-3.48269772529602]	[2.02050495147705,-3.48269772529602]	[-2.40000009536743,0.531603395938873]	[-3.22695660591126,-0.719656109809876]	[-4.01392650604248,2.82237648963928]	[-39.4489822387695,5.63444566726685]	[-12,-2.77128124237061]	[-13.7816753387451,6.93240880966187]
[4.40000009536743,0.692820310592651]	[6.36434745788574,0.486776828765869]	[5.01384305953980,-1.54685747623444]	[34.4130439758301,19.4103012084961]	[1.27832078933716,-7.62874937057495]	[1.27832078933716,-7.62874937057495]	[-1.20970928668976,0.720202982425690]	[-7.47568845748901,-7.20191669464111]	[-5.13961791992188,1.97387611865997]	[-39.1396179199219,6.71035432815552]	[-29.8046588897705,-22.5133342742920]	[-14.0069627761841,6.22525739669800]
[4.62072038650513,1.38771736621857]	[7.54908895492554,-0.387441486120224]	[4,0]	[25.5215072631836,16.8354148864746]	[-0.917943120002747,-7.77987194061279]	[-0.917943120002747,-7.77987194061279]	[-1.21553301811218,0.721511244773865]	[-4.99711990356445,-5.42236804962158]	[-4.40000009536743,2.07846093177795]	[-33.0282554626465,9.75596237182617]	[-24.6385955810547,-15.8346481323242]	[-18.9711246490479,8.25721168518066]
[4.58961057662964,1.09571290016174]	[5.99814939498901,0.695157825946808]	[4.01010513305664,-0.0150122484192252]	[19.9997024536133,15.2383871078491]	[5.90968084335327,-12.6659679412842]	[5.90968084335327,-12.6659679412842]	[-1.20000004768372,0.692820310592651]	[-2.61925482749939,-3.15104198455811]	[-4.00280761718750,2.40661168098450]	[-39.6003684997559,0.694160521030426]	[-18,-8.31384372711182]	[-15.6000003814697,6.23538303375244]
[4.94715976715088,1.08690214157105]	[6.46038198471069,0.427018612623215]	[0.527980268001556,1.42694151401520]	[37.3521728515625,12.8941850662231]	[-1.18888628482819,-10.4042234420776]	[-1.18888628482819,-10.4042234420776]	[-1.20000004768372,0.692820310592651]	[-2.77168607711792,-4.83939218521118]	[-3.59422326087952,2.08913373947144]	[-39.6930770874023,0.531603395938873]	[-14.1485366821289,-11.8078832626343]	[-15.6000003814697,6.23538303375244]
[5.80038404464722,0.758556008338928]	[6.30692148208618,0.692820310592651]	[3.44532489776611,0.178162097930908]	[37.3510169982910,12.9020185470581]	[-1.20199823379517,-10.3992290496826]	[-1.20199823379517,-10.3992290496826]	[-1.20000004768372,0.692820310592651]	[-2.95491981506348,-4.59039735794067]	[-3.38074493408203,2.07846093177795]	[-39.5999984741211,0.692820310592651]	[-28.8058338165283,-27.7115383148193]	[-25.7031002044678,8.79749393463135]
[6.43425083160400,0.240587174892426]	[7.04898357391357,4.23737529374049e-17]	[-1.38058471679688,2.38957166671753]	[37.2000007629395,13.1635856628418]	[-1.27188825607300,-9.43241691589356]	[-1.27188825607300,-9.43241691589356]	[-1.18049669265747,0.701577961444855]	[-3.04653930664063,0.265801697969437]	[-3.47550797462463,2.29408717155457]	[-39.5999984741211,1.21595597267151]	[-23.3993206024170,-20.4378681182861]	[-33.2152404785156,10.3504600524902]
[4.97209024429321,0.298069208860397]	[7.30472326278687,-0.181385949254036]	[7.27701950073242,-1.76540124416351]	[38.1408119201660,10.9335737228394]	[0.780856430530548,-8.30160808563232]	[0.780856430530548,-8.30160808563232]	[-1.18522405624390,0.680147826671600]	[-2.79999995231628,0.692820310592651]	[-3.59999990463257,2.07846093177795]	[-39.5999984741211,2.07846093177795]	[-24.9928321838379,-29.3995571136475]	[-34.3854675292969,10.3281917572021]
[4.58300971984863,1.26147341728210]	[5.20378208160400,3.06083083152771]	[3.04898381233215,-2.07846093177795]	[35.6979675292969,17.1508235931397]	[-8.30356216430664,-3.14245200157166]	[-8.30356216430664,-3.14245200157166]	[-1.03850781917572,0.701726198196411]	[-2.59999990463257,0.346410155296326]	[-3.59999990463257,2.07846093177795]	[-39.5999984741211,2.40089464187622]	[-22.8144836425781,-27.0156230926514]	[-7.54695129394531,4.75785875320435]
[4.40612697601318,1.02418363094330]	[6.64359855651856,0.904307961463928]	[4.40299892425537,-2.08193707466126]	[35.9510154724121,16.2812767028809]	[2.77369570732117,-2.44705605506897]	[2.77369570732117,-2.44705605506897]	[-1.18235504627228,0.674883544445038]	[-2.47081255912781,-0.367952466011047]	[-4.19201660156250,1.73445892333984]	[-39.6227722167969,4.01280641555786]	[-23.1985664367676,-10.3886575698853]	[-8.53330898284912,4.70339965820313]
[4.37285614013672,0.731540501117706]	[6.61571455001831,0.649949669837952]	[5.38074493408203,-1.38564062118530]	[35.3037261962891,17.0741500854492]	[6.00891447067261,-2.87882161140442]	[6.00891447067261,-2.87882161140442]	[-1.19924938678741,0.594786882400513]	[-2.38480067253113,0.00302679650485516]	[-2.79999995231628,2.07846093177795]	[-39.6036796569824,3.46459221839905]	[-18.1510162353516,-6.06569814682007]	[-10.8000001907349,6.23538303375244]
[5.18727016448975,-0.662582933902741]	[6.93051528930664,0.320739418268204]	[5,-1.73205077648163]	[35.2000007629395,18.0133285522461]	[8.26513385772705,-4.05085754394531]	[8.26513385772705,-4.05085754394531]	[-1.35101628303528,0.431252479553223]	[-2.40000009536743,-1.70807445049286]	[-3.25844931602478,2.06673502922058]	[-39.3559074401856,4.74156761169434]	[-13.1775407791138,-6.54993295669556]	[-10.0224590301514,5.15021085739136]
[5.18665409088135,-0.983676493167877]	[6.89973974227905,-0.769204795360565]	[5.32076406478882,-2.07846093177795]	[35.0792350769043,18.2224979400635]	[2.01639509201050,-3.47630500793457]	[2.01639509201050,-3.47630500793457]	[-1.17773950099945,0.667655348777771]	[-2.40000009536743,-1.38564062118530]	[-3.28243017196655,2.11027336120605]	[-39.5219116210938,5.72411966323853]	[-24.7994956970215,-22.1712303161621]	[-10,4.84974241256714]
[5.01239442825317,-0.124711729586124]	[8.30920982360840,-2.92305469512939]	[6.55101633071899,-2.50971341133118]	[34.3982048034668,19.4025096893311]	[1.85662066936493,-4.79757022857666]	[1.85662066936493,-4.79757022857666]	[-1.26689255237579,0.547096192836762]	[-6.40000009536743,-6.39659976959229]	[-3.69078230857849,1.76087808609009]	[-39.4305000305176,5.22969388961792]	[-22.3974552154541,-15.2420225143433]	[-12.2875518798828,8.09080982208252]
[5.57055377960205,-0.0751434043049812]	[6.40000009536743,0]	[5.29796743392944,-1.38564062118530]	[30.4453487396240,21.8478164672852]	[1.71900188922882,-5.74740982055664]	[1.71900188922882,-5.74740982055664]	[-1.50692141056061,0.161216884851456]	[-2.73213219642639,-3.31662178039551]	[-3.59292125701904,2.08953189849854]	[-39.3805351257324,4.79048395156860]	[-18.0007667541504,-11.5696372985840]	[-12.2000007629395,6.58179283142090]
[4.79860734939575,0.0175103731453419]	[6.69593858718872,-0.0146276392042637]	[5.59999990463257,-1.38564062118530]	[35.9469528198242,16.7195720672607]	[0.225578621029854,-5.22143125534058]	[0.225578621029854,-5.22143125534058]	[-1.19068419933319,0.674777269363403]	[-2.79999995231628,-3.78653550148010]	[-3.30713391304016,2.09409832954407]	[-39.2580947875977,6.98333072662354]	[-17.9995727539063,-13.1639194488525]	[-11.8265247344971,5.93491458892822]
[4.53406620025635,0.345603615045548]	[6.40000009536743,0]	[5.78114652633667,-1.81265926361084]	[35.4792366027832,17.5296783447266]	[3.42583894729614,-6.62351274490356]	[3.42583894729614,-6.62351274490356]	[-1.44653928279877,0.265801697969437]	[-5.26251363754273,-5.25228786468506]	[-3.70962738990784,1.88858067989349]	[-38.8961830139160,8.77208042144775]	[-26.6116905212402,-27.1450557708740]	[-11.4414758682251,4.85344791412354]
[4.40971708297730,0.659969329833984]	[6.71624708175659,0.111432060599327]	[6.80000019073486,-2.07846093177795]	[34.3020324707031,19.5686531066895]	[2.79706645011902,-7.61380004882813]	[2.79706645011902,-7.61380004882813]	[-2.64898371696472,0.954388141632080]	[-3.20604324340820,-4.16575193405151]	[-2.20000004768372,-1.03923046588898]	[-38.8134498596191,9.03585338592529]	[-21.9872856140137,-21.1402645111084]	[-18.1304893493652,8.49761009216309]
[4.48934984207153,-1.22617733478546]	[7.22597694396973,-0.0198869891464710]	[7.80000019073486,-3.11769151687622]	[27.1956195831299,17.3237094879150]	[-0.379677981138229,-7.61136198043823]	[-0.379677981138229,-7.61136198043823]	[-2.55101633071899,0.692820310592651]	[-2,0]	[-2.40000009536743,-1.38564062118530]	[-40,0]	[-16.1510009765625,-18.2296581268311]	[-13.5934038162231,6.91987276077271]
[4.92449188232422,-1.17001438140869]	[7.43570899963379,-0.128862649202347]	[8.80000019073486,-4.15692186355591]	[24.8830394744873,18.3382492065430]	[-3.87903237342834,-7.83876037597656]	[-3.87903237342834,-7.83876037597656]	[-1.66392695903778,1.33809232711792]	[-5.29307842254639,-4.47935581207275]	[-3.36088013648987,1.03413999080658]	[-39.8040809631348,1.03785109519959]	[-24.8098125457764,-31.1759166717529]	[-12.3999996185303,4.84974241256714]
[5.10692119598389,-1.38564062118530]	[8.44434928894043,-0.679908096790314]	[3.97617149353027,-0.0111873699352145]	[37.2000007629395,14.5492267608643]	[5.61229276657105,-11.0913982391357]	[5.61229276657105,-11.0913982391357]	[-2.79999995231628,0.692820310592651]	[-4.21384286880493,-3.99570488929749]	[-2.33409547805786,-1.07032024860382]	[-39.7720909118652,0.990889489650726]	[-23.9998378753662,-31.8713951110840]	[-14.0446271896362,3.49951338768005]
[4.80680036544800,-0.740598738193512]	[8.49307823181152,-0.854037225246429]	[4.85486268997192,-0.571252703666687]	[36.4265251159668,15.8889255523682]	[3.61180639266968,-9.76411437988281]	[3.61180639266968,-9.76411437988281]	[-2.79999995231628,0.692820310592651]	[-3.04898381233215,-2.77128124237061]	[-2.20828557014465,-1.72886574268341]	[-39.6351470947266,2.11265397071838]	[-17.4312725067139,-22.3936538696289]	[-21.0666656494141,6.92820310592651]
[4.61716794967651,-1.50947320461273]	[6.40000009536743,0]	[6.07837581634522,-1.14904999732971]	[35.2000007629395,18.0133285522461]	[1.24927675724030,-9.77729988098145]	[1.24927675724030,-9.77729988098145]	[-1.20022189617157,0.882816314697266]	[-4.12703561782837,-3.57411766052246]	[-2.15230703353882,-1.16627442836761]	[-39.6296348571777,2.80036950111389]	[-21.9011268615723,-27.0707569122314]	[-25.0009860992432,7.96000671386719]
[4.40000009536743,0.692820310592651]	[7.19999980926514,0]	[7.19999980926514,-2.07846093177795]	[30.3182926177979,17.4123916625977]	[-4.19325637817383,-10.0391054153442]	[-4.19325637817383,-10.0391054153442]	[-1.31897354125977,0.766212940216065]	[-3.59999990463257,-3.46410155296326]	[-2.60275578498840,0.912072420120239]	[-39.6033973693848,3.46030497550964]	[-23.8551597595215,-17.1882362365723]	[-34.3987007141113,11.0804290771484]
[4.47139549255371,0.799111008644104]	[7.42652416229248,-0.130783915519714]	[2.68436980247498,0.674127340316773]	[20,15.2420473098755]	[4.43847990036011,-10.5623254776001]	[4.43847990036011,-10.5623254776001]	[-2.39658546447754,0.536668837070465]	[-3.53729414939880,-2.77366685867310]	[-1.67111766338348,-2.26834130287170]	[-22.9769001007080,3.09840440750122]	[-16.3398437500000,-10.8142719268799]	[-30.5560836791992,9.58256530761719]
[4.80784702301025,1.13708424568176]	[7.59889698028564,0.00379253178834915]	[3.98418498039246,-0.0149203790351748]	[23.2147598266602,19.7665920257568]	[3.20277142524719,-11.1037263870239]	[3.20277142524719,-11.1037263870239]	[-0.706921398639679,0.692820310592651]	[-3.55101633071899,-1.03923046588898]	[-0.949566781520844,-1.62279081344605]	[-39.6717605590820,2.14943790435791]	[-28.7996330261230,-27.7158260345459]	[-36.3550796508789,10.6538724899292]
[5.56631755828857,2.21896100044251]	[8.45392894744873,-0.728897511959076]	[5.79586267471314,-1.04331171512604]	[37.4489822387695,13.2554693222046]	[0.0155299715697765,-9.69750499725342]	[0.0155299715697765,-9.69750499725342]	[-1.20000004768372,0.692820310592651]	[-2.79999995231628,-2.07846093177795]	[-1.22699546813965,-4.17043113708496]	[-39.6595573425293,3.00773429870605]	[-28.7948474884033,-27.7182388305664]	[-3.78965210914612,1.00642240047455]
[5.19773578643799,0.731734991073608]	[7.00033235549927,1.41895604133606]	[7.59999990463257,-2.07846093177795]	[36.2188529968262,12.7365674972534]	[-4.72557306289673,-9.15083026885986]	[-4.72557306289673,-9.15083026885986]	[-1.20000004768372,0.692820310592651]	[-3.23022580146790,-1.92942631244659]	[-1.33582007884979,-2.11071395874023]	[-39.6349143981934,3.52159428596497]	[-19.3107433319092,-25.8583583831787]	[-3.72767734527588,0.855132520198822]
[6.07447385787964,0.877225100994110]	[6.61617517471314,0.908333539962769]	[-0.0980896279215813,1.97387611865997]	[34.4442710876465,10.0195064544678]	[-5.60643863677979,-7.62813949584961]	[-5.60643863677979,-7.62813949584961]	[-1.87332308292389,0.597306132316589]	[-3.59999990463257,-1.38564062118530]	[-1.22014808654785,-2.09553694725037]	[-39.2324562072754,5.97810888290405]	[-26.2000007629395,-28.7520427703857]	[-4.34469366073608,1.98393678665161]
[6.18187618255615,0.599934756755829]	[7.17788314819336,0.126093655824661]	[2.57209038734436,1.08757138252258]	[37.8188552856445,11.4468326568604]	[3.23732876777649,-8.37893962860107]	[3.23732876777649,-8.37893962860107]	[-0.400000005960465,0.692820310592651]	[-3.40000009536743,-1.03923046588898]	[-0.800270676612854,-3.87776899337769]	[-22.8392753601074,5.18976545333862]	[-25.2069873809814,-30.1675853729248]	[-5.60000038146973,2.77128124237061]
[5.18876314163208,0.739375829696655]	[7.60899448394775,-2.66426658630371]	[3.78441238403320,0.334134191274643]	[36.1096267700195,16.4378070831299]	[1.21960067749023,-7.13320446014404]	[1.21960067749023,-7.13320446014404]	[-0.853457033634186,0.686995804309845]	[-4.64898395538330,-0.261567831039429]	[-1.46346843242645,-2.97073173522949]	[-19.2045364379883,33.2536926269531]	[-17.7372322082520,-23.5035305023193]	[-5.41925477981567,2.45822143554688]
[4.84147357940674,1.21537113189697]	[6.40000009536743,0]	[5.25228452682495,-0.306573003530502]	[36,16.6276874542236]	[-1.59199512004852,-5.53378009796143]	[-1.59199512004852,-5.53378009796143]	[-1.06248044967651,0.681928157806397]	[-3.96977424621582,-0.543785691261292]	[-1.47505617141724,-2.59595298767090]	[-15.5614795684814,14.1018066406250]	[-11.5682249069214,23.7581901550293]	[-6.74450254440308,3.48334264755249]
[4.62399864196777,1.08029675483704]	[6.37820196151733,-0.0155437411740422]	[8.53262233734131,-2.12440252304077]	[36.6040649414063,15.0582809448242]	[2.61058473587036,-4.06683921813965]	[2.61058473587036,-4.06683921813965]	[-1.21079325675964,0.691354691982269]	[-2.36870670318604,-1.37913954257965]	[-1.59948098659515,-1.92428386211395]	[-39.5999984741211,2.07846093177795]	[-11.2013244628906,24.0746059417725]	[-6.25230169296265,2.89111208915710]
[4.40000009536743,0.692820310592651]	[7.23402929306030,-0.161804705858231]	[0.428735077381134,2.07623672485352]	[35.9469528198242,16.7195720672607]	[0.931354045867920,-2.75918030738831]	[0.931354045867920,-2.75918030738831]	[-2.35520219802856,0.0863943248987198]	[-2.47801995277405,-1.18827486038208]	[-1.50536632537842,-1.66725897789001]	[-39.6228523254395,2.11002564430237]	[-11.2048625946045,23.5501804351807]	[-7.39612913131714,3.80849385261536]
[5.21420335769653,0.944390654563904]	[11.6026897430420,-4.70580911636353]	[2,1.38564062118530]	[35.8265266418457,16.9281558990479]	[1.21674025058746,0.708588659763336]	[1.21674025058746,0.708588659763336]	[-0.400000005960465,0.692820310592651]	[-3.59999990463257,0.692820310592651]	[-1.40895700454712,-1.72055554389954]	[-12.4505996704102,13.9961175918579]	[-4.39943218231201,39.4898490905762]	[-6.55139398574829,3.02692866325378]
[5.16730356216431,-0.427018612623215]	[8.86384010314941,-1.42162036895752]	[3.59999990463257,0.692820310592651]	[35.0792350769043,18.2224979400635]	[-37.5939636230469,-9.68437576293945]	[-37.5939636230469,-9.68437576293945]	[-0.404864639043808,0.657202124595642]	[-4.19999980926514,0.346410155296326]	[-1.60000002384186,-1.38564062118530]	[-7.59742212295532,-0.695298552513123]	[-16.3999996185303,6.55781650543213]	[-9.09092617034912,5.95605516433716]
[5.15101623535156,-0.346410155296326]	[8.80000019073486,-1.38564062118530]	[5.62652444839478,-0.477194070816040]	[31.3304309844971,20.1584892272949]	[0.800267875194550,-2.77253055572510]	[0.800267875194550,-2.77253055572510]	[-0.894809424877167,0.669992029666901]	[-2.99429035186768,-1.01679337024689]	[-1.43906450271606,-1.24376630783081]	[-7.67347908020020,-3.68863248825073]	[-21.8315067291260,8.52301311492920]	[-7.98689317703247,4.15018939971924]
[5.35346031188965,-0.427018612623215]	[8.64653968811035,-1.11983895301819]	[7.19999980926514,-1.38564062118530]	[36.6192550659180,14.7955856323242]	[3.99480414390564,-2.76593875885010]	[3.99480414390564,-2.76593875885010]	[-1.20000004768372,0.692820310592651]	[-2.67459106445313,-0.820485949516296]	[-1.18349957466125,-2.80217790603638]	[-7.60007715225220,-4.85048627853394]	[-14.2515068054199,26.7533588409424]	[-7.60472345352173,2.83416199684143]
[5.00534009933472,-0.0720797032117844]	[6.40000009536743,0]	[1.04721629619598,1.78078615665436]	[36.4000015258789,15.9348678588867]	[-9.69528961181641,-3.27260065078735]	[-9.69528961181641,-3.27260065078735]	[-1.26038205623627,0.265801697969437]	[-3.17190313339233,0.0225792098790407]	[-1.55065345764160,-2.26091241836548]	[-17.9216384887695,2.73882031440735]	[-9.99544239044190,35.3315162658691]	[-9.39999961853027,4.50333213806152]
[5,0.346410155296326]	[6.72303152084351,-0.144772678613663]	[1.78832161426544,1.39679276943207]	[35.2326965332031,17.9566955566406]	[1.27309763431549,-4.47550392150879]	[1.27309763431549,-4.47550392150879]	[-1.58725798130035,0.112746521830559]	[-4.44898366928101,0.346410155296326]	[-1.40000009536743,-1.73205077648163]	[-39.6236610412598,2.98819804191589]	[-16.5866985321045,7.90327548980713]	[-9.19999980926514,4.15692186355591]
[4.79249572753906,0.425627410411835]	[7.14416265487671,0.00287711108103395]	[3.62652444839478,0.215626239776611]	[33.5999984741211,20.7846088409424]	[1.60045707225800,-5.54062032699585]	[1.60045707225800,-5.54062032699585]	[-0.397900879383087,0.646696507930756]	[-4.87550830841064,-0.130783915519714]	[-1.50692141056061,-1.54685747623444]	[-39.6505050659180,2.13316583633423]	[-16.1807441711426,7.62102365493774]	[-10.8000001907349,4.84974241256714]
[4.70541620254517,0.606266975402832]	[7.65960645675659,-0.307923018932343]	[1.60000002384186,1.38564062118530]	[27.4940586090088,20.4647731781006]	[0.515008509159088,-5.27404212951660]	[0.515008509159088,-5.27404212951660]	[-0.648983716964722,0.261567831039429]	[-3.65702342987061,-0.543974459171295]	[-1.36979937553406,-0.799823045730591]	[-15.5895586013794,-36.7312164306641]	[-15.9469509124756,7.88259124755859]	[-10.4532833099365,4.23727512359619]
[4.52348232269287,0.665941238403320]	[8.41794586181641,-0.717031776905060]	[2.21384286880493,0.854037225246429]	[37.5999984741211,12.8505268096924]	[5.61517953872681,-11.0908222198486]	[5.61517953872681,-11.0908222198486]	[-1.19004082679749,0.674374163150787]	[-3.34066438674927,-0.449358642101288]	[-2.11935377120972,-2.18852758407593]	[-37.2449188232422,13.6089200973511]	[-16.4530487060547,5.80413055419922]	[-11.1715393066406,6.05010747909546]
[4.50685071945190,-0.610612213611603]	[8.60000038146973,-1.03923046588898]	[1.33410108089447,1.00435364246368]	[37.3510780334473,13.7652349472046]	[2.14997363090515,-7.62108659744263]	[2.14997363090515,-7.62108659744263]	[-1.00807607173920,0.339101821184158]	[-3.07186698913574,0.212922006845474]	[-2,-2.07846093177795]	[-14.0097007751465,16.8357486724854]	[-16.0926399230957,5.76925230026245]	[-11.9825067520142,5.56152725219727]
[4.40000009536743,-0.692820310592651]	[8.80292415618897,-1.34167885780334]	[3.59999990463257,-2.07846093177795]	[36.4000015258789,15.9348678588867]	[0.393089056015015,-7.62146282196045]	[0.393089056015015,-7.62146282196045]	[-1.49037253856659,0.189880311489105]	[-4.80000019073486,0]	[-1.66038215160370,-1.81265926361084]	[-7.99144601821899,4.15248346328735]	[-16.7999992370605,6.92820310592651]	[-12.0039930343628,4.83728218078613]
[4.75015068054199,-0.689611911773682]	[8.39609050750732,-1.37914788722992]	[4.85304880142212,-1.81689310073853]	[34.3238601684570,19.1544933319092]	[-3.60599350929260,-7.62719535827637]	[-3.60599350929260,-7.62719535827637]	[-2.63737082481384,1.05486631393433]	[-4.05204916000366,0.379001289606094]	[-0.391559600830078,-4.67941474914551]	[-7.48657751083374,1.36346292495728]	[-16.5514583587647,7.26308488845825]	[-12.3869209289551,6.25083446502686]
[5.03459930419922,-0.628489017486572]	[6.28173208236694,0.233202219009399]	[5.59999990463257,-1.38564062118530]	[33.9723129272461,19.6081390380859]	[6.36255836486816,-12.9051284790039]	[6.36255836486816,-12.9051284790039]	[-2.82365822792053,0.714973688125610]	[-3.85843372344971,0.258294343948364]	[0.959587156772614,-6.24115514755249]	[-7.17985486984253,-1.37766361236572]	[-11.4251565933228,34.0046730041504]	[-12.1874179840088,5.88076066970825]
[4.24746274948120,-0.960349798202515]	[7.40000009536743,-1.03923046588898]	[5.62768554687500,-2.07846093177795]	[21.6000003814697,17.3205089569092]	[3.60449433326721,-10.3953170776367]	[3.60449433326721,-10.3953170776367]	[-2.79999995231628,0.692820310592651]	[-3.70962738990784,0.502939999103546]	[-1.33176839351654,-2.69654893875122]	[-17.5724601745605,35.5822067260742]	[-18.3999996185303,6.92820310592651]	[-12.0198392868042,5.46017789840698]
[4.33961820602417,-1.11983895301819]	[6.64898395538330,-0.431252479553223]	[5.59999990463257,-1.38564062118530]	[36.4000015258789,9.86916923522949]	[1.59226477146149,-9.68841361999512]	[1.59226477146149,-9.68841361999512]	[-2.89307856559753,0.531603395938873]	[-4.40000009536743,0.692820310592651]	[-1.33037793636322,-2.52918982505798]	[-16.7942485809326,36.0281715393066]	[-14.7973423004150,29.7871704101563]	[-12.6613512039185,5.11534214019775]
[5.42790937423706,0.298069208860397]	[7.19999980926514,0]	[5.75346040725708,-1.11983895301819]	[37.6006317138672,12.4736404418945]	[-2.24159169197083,-8.38190650939941]	[-2.24159169197083,-8.38190650939941]	[-3,0.346410155296326]	[-2.00382137298584,-0.289546042680740]	[-1.07699668407440,-2.41471576690674]	[-15.5921354293823,-36.7264556884766]	[-10.6577644348145,34.5743141174316]	[-13.3018341064453,4.75904989242554]
[5.19999980926514,0.692820310592651]	[7.67382574081421,-0.558121263980866]	[6.75879478454590,-1.78705883026123]	[34.6138420104981,8.15262699127197]	[7.60281801223755,-15.9156026840210]	[7.60281801223755,-15.9156026840210]	[-2.54036092758179,0.721158027648926]	[-1.98585295677185,0.681274056434631]	[-1.44898378849030,-1.64720845222473]	[-16.4622707366943,-36.2258148193359]	[5.16534090042114,14.1174478530884]	[-12.4013614654541,6.22292375564575]
[5.15030097961426,0.844555199146271]	[7.75537157058716,-3.22937226295471]	[5.37041091918945,-0.179622292518616]	[35.4591522216797,10.2882022857666]	[2.21889281272888,-9.38268089294434]	[2.21889281272888,-9.38268089294434]	[-2.77227830886841,0.344933599233627]	[-3.21238899230957,1.38310921192169]	[-1.65482008457184,-1.34138309955597]	[-17.2509212493897,-35.6654052734375]	[5.62705516815186,17.2365207672119]	[-13.2385101318359,5.54256248474121]
[4.86948871612549,1.58236467838287]	[9.49584007263184,-2.37606739997864]	[6,-0.692820310592651]	[33.6317939758301,8.69436836242676]	[0.336935371160507,-8.05676460266113]	[0.336935371160507,-8.05676460266113]	[-1.20000004768372,0.692820310592651]	[-3.59999990463257,1.38564062118530]	[-1.59989583492279,-1.33236312866211]	[-15.1999998092651,26.3271713256836]	[8.39579486846924,21.4772453308105]	[-13.6000003814697,5.54256248474121]
[4.57701635360718,1.26509964466095]	[9,-1.73205077648163]	[7.19999980926514,-1.38564062118530]	[32.7999992370606,8.31384372711182]	[-3.19871568679810,-8.31100749969482]	[-3.19871568679810,-8.31100749969482]	[-2.25864505767822,0.388457179069519]	[-2.49628686904907,0.158746704459190]	[-1.60000002384186,-1.38564062118530]	[-15.5826625823975,36.7347869873047]	[5.58591365814209,12.4568920135498]	[-14.9905309677124,5.16142845153809]
[4.71183300018311,0.814573407173157]	[8.81805515289307,-1.40818011760712]	[3.15508151054382,1.12407279014587]	[36.4603805541992,15.8302822113037]	[4.55910396575928,-9.52026748657227]	[4.55910396575928,-9.52026748657227]	[-2.52164173126221,0.0548614859580994]	[-2.39007854461670,0.839268386363983]	[-1.48460304737091,-1.03782725334167]	[-11.9897556304932,13.8655204772949]	[5.18237924575806,13.8612136840820]	[-15.0141630172730,5.18449687957764]
[4.56468725204468,0.751486063003540]	[6.97322511672974,-0.406886309385300]	[4.39317560195923,0.278913795948029]	[36.6755065917969,15.1961050033569]	[2.55728793144226,-6.75617265701294]	[2.55728793144226,-6.75617265701294]	[-0.400000005960465,0.692820310592651]	[-3.82508802413940,1.08981370925903]	[-1.72336447238922,-0.513781368732452]	[-16.3771991729736,-13.1611280441284]	[4.77744960784912,15.2474727630615]	[-15.1999998092651,5.54256248474121]
[5.74347877502441,1.48725390434265]	[7.52831411361694,-0.877204656600952]	[5.80000019073486,-0.346410155296326]	[36.2465400695801,15.1374616622925]	[1.20510530471802,-6.23795318603516]	[1.20510530471802,-6.23795318603516]	[-0.861047983169556,0.682921886444092]	[-3.12223625183105,0.549718916416168]	[-1.20000004768372,-2.07846093177795]	[-17.1949882507324,33.5038185119629]	[8.65589141845703,22.4098320007324]	[-15.1973743438721,5.52925348281860]
[6.04226875305176,1.14151918888092]	[7.93813037872314,-0.759364962577820]	[6.97642850875855,-1.15323793888092]	[35.9997100830078,16.6289806365967]	[-1.04483973979950,-5.64782714843750]	[-1.04483973979950,-5.64782714843750]	[-1.20000004768372,0.692820310592651]	[-2.82123923301697,0.721821188926697]	[-1.37790656089783,-1.76980340480804]	[-15.5923614501953,36.7261810302734]	[5.59739065170288,13.1619014739990]	[-15.9998960494995,5.53666782379150]
[5.97304010391235,1.16037213802338]	[8.53694820404053,-1.62230241298676]	[2.40000009536743,1.38564062118530]	[36.3162002563477,13.0041074752808]	[-2.01559519767761,-3.46531796455383]	[-2.01559519767761,-3.46531796455383]	[-1.20000004768372,0.692820310592651]	[-4.80000019073486,1.38564062118530]	[-1.56704819202423,-1.38556659221649]	[-14.2336149215698,28.0939769744873]	[4.81480646133423,14.5506429672241]	[-16.8072490692139,5.54280805587769]
[5.22011280059814,0.605264067649841]	[8.90020942687988,-1.58254933357239]	[4,0.692820310592651]	[36.0058708190918,15.0442600250244]	[2.40479302406311,-2.76242375373840]	[2.40479302406311,-2.76242375373840]	[-2.11951923370361,0.195011273026466]	[-4.80000019073486,0.692820310592651]	[-1.48144328594208,0.146670073270798]	[-16.6720771789551,-25.3676033020020]	[4.85500574111939,16.7411346435547]	[-28.4014129638672,10.3577775955200]
[5.39999961853027,0.346410155296326]	[8.94186401367188,-1.63135719299316]	[5.59999990463257,0]	[37.5614891052246,12.1577062606812]	[1.96042847633362,-4.06828546524048]	[1.96042847633362,-4.06828546524048]	[-2.33544611930847,0.0770324543118477]	[-3.28288292884827,0.413679420948029]	[-1.39999997615814,-1.73205077648163]	[-17.6096439361572,-22.1782665252686]	[6.38004350662231,19.3919506072998]	[-27.2917690277100,9.22933101654053]
[5.19999980926514,0.692820310592651]	[8.93530654907227,-1.60574674606323]	[6.36739206314087,-0.569640934467316]	[36.6792335510254,9.81274890899658]	[-0.194015711545944,-3.89476323127747]	[-0.194015711545944,-3.89476323127747]	[0.200000002980232,0.346410155296326]	[-3.19231319427490,0.612825572490692]	[-1.38853108882904,-1.46941256523132]	[-20.5167922973633,-25.0912609100342]	[5.59779310226440,13.8555116653442]	[-27.7552852630615,8.99258232116699]
[5.19999980926514,0.692820310592651]	[8.69509029388428,-1.53132307529449]	[2,1.38564062118530]	[34.7948417663574,6.24572134017944]	[-0.191923454403877,1.73494982719421]	[-0.191923454403877,1.73494982719421]	[-0.227909669280052,0.394751101732254]	[-3.35303926467896,0.522384524345398]	[-1.48654711246490,-1.40149855613709]	[-16.1861572265625,-22.7365703582764]	[4.32693481445313,15.7269334793091]	[-34.4011611938477,11.0834255218506]
[5.19999980926514,0.692820310592651]	[7.68317651748657,-1.21722757816315]	[3.30472326278687,0.984222412109375]	[35.8520202636719,8.59095668792725]	[2.82594013214111,-1.16072106361389]	[2.82594013214111,-1.16072106361389]	[-1.04653930664063,0.427018612623215]	[-4.80344772338867,0.499445378780365]	[-1.44653928279877,-1.11983895301819]	[-18.7794723510742,-15.5036153793335]	[3.96599912643433,16.6621971130371]	[-34.3744316101074,11.0986022949219]
[4.82297468185425,0.914280951023102]	[6.39406108856201,0.0298190042376518]	[5.38074493408203,0]	[33.5516014099121,5.19735622406006]	[13.0739402770996,-16.1867961883545]	[13.0739402770996,-16.1867961883545]	[-1.18609166145325,0.694876194000244]	[-3.57276892662048,0.732550978660584]	[-1.20572948455811,1.36839425563812]	[-5.39277601242065,-6.09890031814575]	[8.09353160858154,23.7190742492676]	[-35.6081314086914,11.0851249694824]
[4.69824361801148,-0.267026245594025]	[6.46255874633789,-0.110395602881908]	[0.400000005960465,2.07846093177795]	[32.7999992370606,5.72632884979248]	[13.2804641723633,-16.3989906311035]	[13.2804641723633,-16.3989906311035]	[-0.800000011920929,0]	[-3.59999990463257,0.692820310592651]	[-0.448256105184555,-4.13584136962891]	[-2.40514397621155,-29.7905864715576]	[4.98800706863403,18.3443031311035]	[-36.4097938537598,10.6616468429565]
[4.75101613998413,-0.346410155296326]	[6.80000019073486,-0.692820310592651]	[1.59045684337616,1.42994642257690]	[31.3487949371338,7.62096452713013]	[2.28614020347595,1.07224333286285]	[2.28614020347595,1.07224333286285]	[-1.60305452346802,0.130648136138916]	[-3.56959676742554,0.713960468769074]	[-0.530246675014496,-2.38946008682251]	[-34.4000015258789,9.69948482513428]	[7.33880329132080,14.2794113159180]	[-37.5999984741211,11.0851249694824]
[5.24042415618897,0.161761149764061]	[7.35346078872681,-0.797405123710632]	[0.714169681072235,1.89707493782043]	[32.7949714660645,4.13369750976563]	[3.75467920303345,0.432293921709061]	[3.75467920303345,0.432293921709061]	[-2.18256330490112,-0.227520480751991]	[-4.46715116500855,0.557228803634644]	[-1.21355760097504,-2.14000058174133]	[-33.5552291870117,-1.14171969890594]	[4.48476409912109,16.5211887359619]	[-3.00686335563660,0.00390359968878329]
[4.98173093795776,0.158244833350182]	[7.99448013305664,-1.37456953525543]	[6.09796762466431,-1.38564062118530]	[31.7423515319824,4.41550970077515]	[-0.386951893568039,0.689414799213409]	[-0.386951893568039,0.689414799213409]	[0,0]	[-3.00780701637268,0.486779719591141]	[-1.21750128269196,-2.10402107238770]	[-34.4335403442383,7.60546970367432]	[2.79271030426025,17.3217601776123]	[-3.50705456733704,0.679670393466950]
[4.41558980941773,-0.686157166957855]	[8.01197052001953,-1.03782558441162]	[6.09796762466431,-1.38564062118530]	[36.6714401245117,14.2984409332275]	[-3.12705850601196,0.311635047197342]	[-3.12705850601196,0.311635047197342]	[-0.800000011920929,0]	[-3.59999990463257,0.692820310592651]	[-1.19603002071381,-2.09610605239868]	[-32.6760635375977,5.85954904556274]	[2.95057559013367,18.1172370910645]	[-3.59999990463257,0.692820310592651]
[4.28841924667358,-0.912843406200409]	[9.66038227081299,-2.34426259994507]	[6.41775846481323,-1.37430703639984]	[36.2240028381348,12.8468961715698]	[2.81078457832336,2.08600544929504]	[2.81078457832336,2.08600544929504]	[-0.875508129596710,0.130783915519714]	[-0.911505937576294,0.237051144242287]	[-0.769998311996460,-1.37545835971832]	[-32.6604003906250,5.81074953079224]	[5.19011497497559,20.0843448638916]	[-3.11873793601990,0.765539824962616]
[4.21737670898438,-1.02368021011353]	[10.9769582748413,-3.85032057762146]	[5.91395473480225,-0.543785691261292]	[35.6060104370117,13.1767435073853]	[0.342086374759674,1.53951334953308]	[0.342086374759674,1.53951334953308]	[-0.800000011920929,0]	[-1.58484649658203,2.06934666633606]	[-1.35101628303528,-1.81689310073853]	[-32.3307037353516,-4.18501710891724]	[4.74659490585327,18.7927570343018]	[-3.56542348861694,0.693218410015106]
[4.04394865036011,-1.11980390548706]	[8.21937465667725,-1.08645021915436]	[6.65990257263184,-1.02486956119537]	[35.5723152160645,7.68633508682251]	[-4.82214355468750,1.19375979900360]	[-4.82214355468750,1.19375979900360]	[-1.27342867851257,0.0647114738821983]	[-2.09438323974609,2.23532485961914]	[-1.63903260231018,-1.35910773277283]	[-31.5963268280029,3.46492886543274]	[15.2131376266480,31.8848781585693]	[-3.92888236045837,0.882700622081757]
[3.56868028640747,-1.20285809040070]	[8.79702377319336,-1.43188714981079]	[4.40000009536743,0.692820310592651]	[36.9711112976074,1.32509315013886]	[4.40001821517944,2.06928944587708]	[4.40001821517944,2.06928944587708]	[-1.58574903011322,-0.0184095762670040]	[-2.24265360832214,2.95665383338928]	[-1.51574647426605,-1.16863679885864]	[-32.4979209899902,-0.863355576992035]	[5.97486686706543,18.3703174591064]	[-4.05069589614868,1.73338997364044]
[3.20000004768372,-1.38564062118530]	[9.00378322601318,-1.76463270187378]	[5.60000038146973,0]	[36.0445556640625,3.06305742263794]	[3.41055870056152,2.43439960479736]	[3.41055870056152,2.43439960479736]	[-0.400000005960465,0]	[-2.44400548934937,2.80429983139038]	[-2.00205445289612,-2.74658155441284]	[-32.8057098388672,-4.15835475921631]	[2.95542025566101,20.0442676544189]	[-4.46936225891113,1.30712211132050]
[6.22186613082886,0.764674782752991]	[9.19999980926514,-2.07846093177795]	[6.85269498825073,-0.650055289268494]	[34.4060058593750,2.00092434883118]	[1.50091135501862,2.39735984802246]	[1.50091135501862,2.39735984802246]	[-0.497967481613159,0]	[-1.88225460052490,1.08067655563355]	[-1.87995600700378,-0.889110863208771]	[-34.5940513610840,-1.90920698642731]	[1.75594282150269,21.1166057586670]	[-4.95101642608643,1.64720845222473]
[5.39999961853027,0.346410155296326]	[9.19999980926514,-2.07846093177795]	[3.80000019073486,1.03923046588898]	[30.0028171539307,7.51888656616211]	[0.823039650917053,2.82357096672058]	[0.823039650917053,2.82357096672058]	[-0.789647161960602,0.0210727006196976]	[-2.24952387809753,2.32880759239197]	[-2.00284099578857,-0.508574604988098]	[-34.3078613281250,-6.21366024017334]	[1.89256608486176,20.6701030731201]	[-5.19999980926514,2.07846093177795]
[5.19999980926514,0.692820310592651]	[9.19999980926514,-2.07846093177795]	[5.08372926712036,0.298069208860397]	[32.7903480529785,2.76419091224670]	[-3.25087380409241,1.98414075374603]	[-3.25087380409241,1.98414075374603]	[-0.800000011920929,0]	[-2.31627821922302,1.75653243064880]	[-1.12887024879456,-1.58780264854431]	[-35.2000007629395,-8.31384372711182]	[5.27361965179443,24.0290546417236]	[-5.19999980926514,3.46410155296326]
[5.19999980926514,0.692820310592651]	[8.60000038146973,-1.73205077648163]	[1.80714225769043,1.74094867706299]	[31.3994197845459,3.81062746047974]	[-2.75242471694946,2.07904934883118]	[-2.75242471694946,2.07904934883118]	[-1.60000002384186,0]	[-3.49037241935730,1.88858067989349]	[-0.999556243419647,-1.18712782859802]	[-33.2012214660645,2.06805109977722]	[2.98270297050476,21.0432434082031]	[-5.79878044128418,2.40115547180176]
[5.19999980926514,0.692820310592651]	[7.93832063674927,-1.40571808815002]	[5.32577514648438,-1.11983895301819]	[30,4.84974241256714]	[0.410021960735321,2.07846093177795]	[0.410021960735321,2.07846093177795]	[-3.21687293052673,0.588508307933807]	[-2.39056634902954,1.38852751255035]	[-1.15926575660706,-0.442282319068909]	[-33.1546401977539,1.45960235595703]	[10,31.1769142150879]	[-6.74418067932129,3.06935048103333]
[5.10692119598389,0.531603395938873]	[6.80000019073486,-0.692820310592651]	[5.19999980926514,-0.692820310592651]	[29.5463981628418,4.06054878234863]	[7.58646583557129,2.06452989578247]	[7.58646583557129,2.06452989578247]	[-2.95346069335938,0.427018612623215]	[-2.39184474945068,1.39398050308228]	[-1.64206206798553,0.204506769776344]	[-31.6009368896484,3.46683430671692]	[5.99726867675781,21.4779586791992]	[-6.40000009536743,2.77128124237061]
[5.19999980926514,0.692820310592651]	[7.32703542709351,-1.02286875247955]	[6.50739049911499,-1.41250693798065]	[22.3883552551270,6.48243522644043]	[5.74705696105957,3.23614096641541]	[5.74705696105957,3.23614096641541]	[-3.20000004768372,0]	[-2.42581105232239,1.39603471755981]	[-1.76027989387512,0.236768856644630]	[-32.2562675476074,-0.350445091724396]	[0.787684857845306,24.9468460083008]	[-7.39151954650879,3.79847478866577]
[5.86459636688232,1.31010317802429]	[7.59999990463257,-1.38564062118530]	[6.90203237533569,-1.03923046588898]	[27.4663753509522,8.76010036468506]	[4.00916671752930,2.78130745887756]	[4.00916671752930,2.78130745887756]	[-2.84167790412903,0.275707870721817]	[-4.19999980926514,1.73205077648163]	[-0.821173310279846,-1.38774704933167]	[-32.0035209655762,-4.16117429733276]	[0.784140706062317,24.9441490173340]	[-7.04204845428467,2.41092491149902]
[6.12081003189087,1.31232953071594]	[8.22257995605469,-1.30430197715759]	[8.39999961853027,-0.692820310592651]	[32.3931655883789,0.683758616447449]	[2.97099542617798,2.78749942779541]	[2.97099542617798,2.78749942779541]	[-3.19155764579773,-0.00375949987210333]	[-2.41704440116882,1.36756277084351]	[-1.13961791992188,-1.11983895301819]	[-31.6074886322022,3.47225427627563]	[0.791766405105591,24.9395275115967]	[-7.59999990463257,4.84974241256714]
[5.78484153747559,1.25295341014862]	[7.91584825515747,-1.04967129230499]	[8,-1.38564062118530]	[34.7900733947754,0.691998600959778]	[0.814074516296387,2.78774452209473]	[0.814074516296387,2.78774452209473]	[-2.91302299499512,-0.780510604381561]	[-2.83586049079895,0.956268131732941]	[-1.20000004768372,-0.692820310592651]	[-31.9953517913818,-4.15151214599609]	[2.39743089675903,23.5497951507568]	[-8.33587360382080,3.29165101051331]
[5.39999961853027,0.346410155296326]	[6.96828937530518,-1.13313901424408]	[2.79986357688904,-0.694341003894806]	[33.2325401306152,-0.771913588047028]	[0.0301841404289007,2.76786422729492]	[0.0301841404289007,2.76786422729492]	[-0.800019621849060,0.0645856410264969]	[-3.04368138313293,1.10419511795044]	[-1.44093978404999,1.15338528156281]	[-33.8017349243164,-9.52452659606934]	[2.40000009536743,23.5558910369873]	[-9.46783351898193,4.24734497070313]
[5.27224016189575,0.570511758327484]	[5.14520931243897,0.466095805168152]	[4.29187488555908,-0.690789878368378]	[26.4835395812988,0.483535528182983]	[-0.779401600360870,2.77471399307251]	[-0.779401600360870,2.77471399307251]	[-1.08383178710938,0.155627906322479]	[-3.25291895866394,0.875061392784119]	[-0.219254896044731,-2.77128124237061]	[-35.5992698669434,-13.1592006683350]	[0.800000011920929,24.9415321350098]	[-10.3240518569946,5.53586864471436]
[5.20152091979981,0.694191813468933]	[5.59999990463257,0]	[5.63747692108154,-0.320834517478943]	[35.5999984741211,-0.692820310592651]	[1,3.11769151687622]	[1,3.11769151687622]	[-1.45480740070343,-0.0233628731220961]	[-3.57639741897583,0.701897978782654]	[-0.200000002980232,-2.42487096786499]	[-30.8246459960938,2.12937903404236]	[0.0530488044023514,27.9602985382080]	[-10.7930202484131,4.83194303512573]
[5.19999980926514,0.692820310592651]	[6.40000009536743,0]	[8.39999961853027,-0.692820310592651]	[30.0424976348877,1.17304444313049]	[2.85504984855652,3.47392392158508]	[2.85504984855652,3.47392392158508]	[-0.649324774742127,0.0169751401990652]	[-3.49037241935730,0.882700622081757]	[-0.0418441407382488,-2.00768399238586]	[-35.4287223815918,2.46303319931030]	[2.86572003364563,33.2121467590332]	[-10.9693441390991,4.36696052551270]
[5.13171863555908,1.15363991260529]	[6.53030347824097,-0.172609791159630]	[8.39999961853027,-0.692820310592651]	[32.4035491943359,-0.346460014581680]	[8.49633216857910,0.721930265426636]	[8.49633216857910,0.721930265426636]	[-0.758881151676178,0.0108085786923766]	[-3.90692138671875,0.692820310592651]	[-0.837211728096008,-2.82878565788269]	[-36.1996917724609,-0.351316213607788]	[0.801337718963623,30.7395000457764]	[-11.7926158905029,6.84987497329712]
[4.81782960891724,0.585917472839356]	[6.59376716613770,1.48459351062775]	[8,-1.38564062118530]	[28.0686092376709,0.643264889717102]	[7.58667230606079,3.79221200942993]	[7.58667230606079,3.79221200942993]	[-0.800000011920929,0]	[-3.85195922851563,0.692535400390625]	[-0.540721833705902,-2.56314611434937]	[-34.4009475708008,-0.697051405906677]	[5.74309062957764,13.2074956893921]	[-12,6.23538303375244]
[5.01543569564819,0.0718420818448067]	[8.31728744506836,-1.55239558219910]	[10.9510164260864,-1.38564062118530]	[26.1579914093018,1.56034922599792]	[7.20326089859009,1.38537800312042]	[7.20326089859009,1.38537800312042]	[-0.800000011920929,0]	[-4.09306240081787,0.685042858123779]	[-0.400000005960465,-2.07846093177795]	[-33.5875282287598,-19.0720386505127]	[5.58868837356567,15.2371377944946]	[-11.7534608840942,5.96958112716675]
[4.80000019073486,0]	[9.60651111602783,-2.10088920593262]	[4.40000009536743,2.07846093177795]	[2.39927458763123,-2.76825785636902]	[5.54909992218018,2.24873089790344]	[5.54909992218018,2.24873089790344]	[-1.34254229068756,0.159987971186638]	[-4.16456317901611,0.921900391578674]	[-0.400000005960465,-2.07846093177795]	[-34.7982749938965,-15.9363603591919]	[11.6014194488525,24.2504119873047]	[-11.6558198928833,5.54256248474121]
[4.80000019073486,0]	[9.13093662261963,-1.91393709182739]	[5.75847148895264,1.75602710247040]	[5.74649715423584,-2.92031598091126]	[4.80405807495117,2.79768896102905]	[4.80405807495117,2.79768896102905]	[-1.11037993431091,-0.0559871084988117]	[-4.40666437149048,0.588303744792938]	[-1.12449193000793,-1.94767701625824]	[-34.3878860473633,-0.160486623644829]	[7.24547910690308,18.5063381195068]	[-11.7138414382935,4.82812929153442]
[4.79871511459351,3.79360099032056e-05]	[9.66227149963379,-2.34472060203552]	[3.94695138931274,1.29375743865967]	[4.39147043228149,-0.663298785686493]	[5.78766155242920,4.32973289489746]	[5.78766155242920,4.32973289489746]	[-0.800000011920929,0]	[-4.39931726455689,0.694144785404205]	[-1,-1.73205077648163]	[-39.4410400390625,-2.34324860572815]	[10.7980461120605,11.0769996643066]	[-12.3981351852417,6.24229478836060]
[4.61358499526978,-0.343037486076355]	[9.88372898101807,-2.47321200370789]	[3.75847172737122,0]	[4.88870716094971,-1.66116762161255]	[2.50979900360107,2.50752568244934]	[2.50979900360107,2.50752568244934]	[-0.800000011920929,0]	[-4.37693738937378,0.693352580070496]	[-0.875508189201355,-1.51642453670502]	[-39.5196113586426,-2.79428958892822]	[6.98567771911621,12.1057329177856]	[-12.6465396881104,5.80836439132690]
[4.66042470932007,-0.285402804613113]	[9.19999980926514,-2.07846093177795]	[4.69390249252319,0]	[10.7723140716553,1.28973507881165]	[-0.0464911609888077,2.53222918510437]	[-0.0464911609888077,2.53222918510437]	[-3.61137461662293,0.745409488677979]	[-4.40925025939941,-1.40561997890472]	[-0.715125918388367,-1.27181971073151]	[-16.8003368377686,-4.15512180328369]	[5.58704662322998,13.8516311645508]	[-12.8000001907349,5.54256248474121]
[4.51559400558472,-0.549640655517578]	[8.66308784484863,-1.88255441188812]	[5.59999990463257,0]	[10.8446245193481,5.28980684280396]	[0.422814726829529,2.77237319946289]	[0.422814726829529,2.77237319946289]	[-3.26228380203247,0.693538844585419]	[-3.41384744644165,1.26920318603516]	[-0.964471578598023,-1.59685194492340]	[-20.7806415557861,-5.41805028915405]	[8.04886436462402,19.1947708129883]	[-12.8000001907349,5.54256248474121]
[4.38005208969116,-0.799814045429230]	[6.28202724456787,-0.484179466962814]	[8.39999961853027,-0.692820310592651]	[12.1999998092651,7.27461338043213]	[0.822066605091095,2.90144610404968]	[0.822066605091095,2.90144610404968]	[-3.39377260208130,0.345932751893997]	[-3.52434515953064,1.37341821193695]	[-1.60000002384186,-1.38564062118530]	[-26.3677368164063,-5.42650413513184]	[4.99375009536743,14.1990537643433]	[-12.6618843078613,5.77819156646729]
[4.18615722656250,-0.531603395938873]	[7.92037820816040,-1.68808364868164]	[14.8120117187500,-1.65757191181183]	[12.8224592208862,7.92149209976196]	[3.93111801147461,-0.885898053646088]	[3.93111801147461,-0.885898053646088]	[-3.13475823402405,0.0602755807340145]	[-3.92929935455322,-1.52578306198120]	[-1.42360150814056,-1.00354242324829]	[0.802623450756073,-10.3926601409912]	[5.85516452789307,15.7091150283813]	[-17.9147949218750,6.92596006393433]
[3.59999990463257,-0.692820310592651]	[8.39999961853027,-2.07846093177795]	[3.20000004768372,0]	[13.0415277481079,9.58622074127197]	[6.81610584259033,-0.710056304931641]	[6.81610584259033,-0.710056304931641]	[-3.09883403778076,-0.0170378107577562]	[-2.34540677070618,1.37928605079651]	[-1.20041620731354,-0.661783695220947]	[-11.6000003814697,-13.1635856628418]	[13.7007532119751,28.9582366943359]	[-14.2939023971558,5.54256248474121]
[4.09796762466431,-0.692820310592651]	[9.17231369018555,-2.23967790603638]	[6.92094182968140,-1.85712313652039]	[15.0459604263306,11.3314838409424]	[8.88193416595459,1.71209692955017]	[8.88193416595459,1.71209692955017]	[-2.75614166259766,0.0891490131616592]	[-2.85304880142212,1.12407279014587]	[-0.922519266605377,-0.887777745723724]	[-11.7244920730591,-13.3792123794556]	[4.39779758453369,14.5469989776611]	[-28.4130191802979,10.3661327362061]
[3.63269662857056,-0.958622038364410]	[9.18561363220215,-2.05720067024231]	[7.16567850112915,-1.10709834098816]	[8.06164646148682,1.70542275905609]	[10.1610307693481,3.20987701416016]	[10.1610307693481,3.20987701416016]	[-3.18995857238770,-1.20043289661407]	[-2.12282109260559,2.40500617027283]	[-0.819570004940033,-1.36305439472198]	[-11.6318159103394,-13.2014684677124]	[5.38663482666016,16.9695205688477]	[-28.3912677764893,10.3606576919556]
[3.00594472885132,-1.04079413414001]	[5.78766727447510,0.141685321927071]	[4.67895603179932,0.688453376293182]	[8.79197692871094,4.14207029342651]	[-1.94833028316498,0.646934926509857]	[-1.94833028316498,0.646934926509857]	[-4.01586198806763,-2.76866674423218]	[-2.79999995231628,3.46410155296326]	[-2.13452720642090,-2.62829208374023]	[-19.1824321746826,-7.22034788131714]	[18,35.3338356018066]	[-28.3991031646729,10.3928585052490]
[7.22184610366821,0.527396619319916]	[5.59555339813232,-0.0128149772062898]	[4.37905788421631,0.689920723438263]	[10,5.54256248474121]	[8.61449241638184,1.03871285915375]	[8.61449241638184,1.03871285915375]	[-0.724307358264923,0.419549405574799]	[-3.15589904785156,1.44150102138519]	[-1.32873761653900,-0.821716070175171]	[-15.1854629516602,-5.53923082351685]	[12.1983356475830,27.3697738647461]	[-33.1944046020508,10.5416488647461]
[6.73955440521240,0.288021445274353]	[5.59633159637451,-0.000169883802300319]	[4.85460233688355,-0.108457140624523]	[11.1836891174316,6.88477802276611]	[6.06751871109009,1.85634315013886]	[6.06751871109009,1.85634315013886]	[-0.800000011920929,0]	[-1.56939399242401,2.87572765350342]	[-1.40536451339722,-0.300975680351257]	[-21.7233943939209,-11.3509273529053]	[4.00096511840820,15.2403221130371]	[-3.55079221725464,0.672038972377777]
[5.67968845367432,0.409507721662521]	[6.87111759185791,-0.815999686717987]	[5.16480398178101,-0.667447507381439]	[4.85232496261597,-0.147393450140953]	[5.80962085723877,2.42653536796570]	[5.80962085723877,2.42653536796570]	[-0.996534168720245,0.382306307554245]	[-1.91156053543091,2.80937933921814]	[-1.29329061508179,-0.466629356145859]	[-0.755081355571747,-8.91478157043457]	[17.1093254089355,35.9102973937988]	[-3.59999990463257,0.692820310592651]
[5.93290996551514,0.511407017707825]	[7.01639270782471,0.511410474777222]	[6.37095594406128,-1.11993443965912]	[5.85747480392456,0.517541289329529]	[4.45672178268433,2.27285504341126]	[4.45672178268433,2.27285504341126]	[-0.497967481613159,0]	[-3.50176739692688,1.91304004192352]	[0.171467140316963,-0.770325064659119]	[0,-10.2310876846313]	[14.1844215393066,31.4992313385010]	[-2.81002330780029,1.02461123466492]
[5.03640890121460,0.308836549520493]	[5.50374841690064,0.578350007534027]	[7.18317317962647,-1.32590413093567]	[5.59999990463257,-1.38564062118530]	[4.02384757995606,4.16998291015625]	[4.02384757995606,4.16998291015625]	[-3.43945980072022,-1.92790198326111]	[-1.73217225074768,3.66224241256714]	[-0.389624446630478,-0.702389419078827]	[-1.30340886116028,-9.70365333557129]	[16.2708301544189,32.1317024230957]	[-3.71084213256836,1.09983253479004]
[4.99056673049927,0.272281974554062]	[10.3999996185303,-2.77128124237061]	[5.08111524581909,-0.494995474815369]	[6,-2.07846093177795]	[2.19963479042053,2.42711687088013]	[2.19963479042053,2.42711687088013]	[-3.58689212799072,0.855335593223572]	[-2.21969604492188,3.15497016906738]	[0.132199048995972,-0.347360819578171]	[-1.68208694458008,-9.53138446807861]	[3.19225144386292,17.6731643676758]	[-4.13036966323853,1.10233020782471]
[5.34695100784302,0.787824809551239]	[9.79999923706055,-2.42487096786499]	[5.35346031188965,-0.958622038364410]	[-0.481937408447266,-0.782353162765503]	[1.61885690689087,2.77290916442871]	[1.61885690689087,2.77290916442871]	[-2.63613295555115,-1.89890766143799]	[-2.08527827262878,3.37820005416870]	[-0.840073883533478,0.0754285678267479]	[-1.72994256019592,-9.69316864013672]	[15.6025142669678,36.7190132141113]	[-3.59999990463257,2.07846093177795]
[5.60080432891846,0.00444930326193571]	[9.11609649658203,-2.03067946434021]	[6.29037237167358,-1.57552087306976]	[3.11868786811829,-0.457407742738724]	[2.80438899993897,3.46622371673584]	[2.80438899993897,3.46622371673584]	[-3.44898366928101,0.431252479553223]	[-2.22297930717468,2.08947920799255]	[-0.225395143032074,-1.55434548854828]	[-19.2208576202393,-8.33326816558838]	[10.3936948776245,28.3950805664063]	[-4.34695148468018,1.12407279014587]
[5.60543918609619,0.00530639011412859]	[6.80676651000977,-0.719342947006226]	[7.19999980926514,-2.07846093177795]	[4.03922700881958,-0.643963038921356]	[3.05186271667480,-0.502939999103546]	[3.05186271667480,-0.502939999103546]	[-3.20000004768372,-0.322433769702911]	[-2.22394633293152,1.70763170719147]	[-0.674516081809998,-0.664500832557678]	[-16.1773910522461,-10.7333240509033]	[16.2965583801270,35.3830299377441]	[-4.79248762130737,1.37426435947418]
[5.47965192794800,0.357217758893967]	[8.39698219299316,-2.07698297500610]	[5.59999990463257,-1.38564062118530]	[9.47923564910889,2.77128124237061]	[6.32963180541992,0.635324835777283]	[6.32963180541992,0.635324835777283]	[-3.11300420761108,-0.700402021408081]	[-2.22171282768250,1.85007119178772]	[0.199999988079071,-0.346410155296326]	[-11.6000003814697,-12.4707660675049]	[15.2140064239502,31.8866996765137]	[-5.91733169555664,2.12329149246216]
[6.33374309539795,0.524264335632324]	[8.39999961853027,-2.07846093177795]	[6.40000009536743,-1.91724407672882]	[9.57901382446289,2.74573040008545]	[10.4034204483032,2.76515555381775]	[10.4034204483032,2.76515555381775]	[-3.72891139984131,-2.20319390296936]	[-2.95879292488098,1.40146875381470]	[-1.62603175640106,-1.91177475452423]	[-11.8000001907349,-12.8171758651733]	[6.19964361190796,18.3520755767822]	[-5.10667610168457,1.91909801959991]
[6.19210577011108,0.250471711158752]	[8.76148986816406,-1.69870030879974]	[7.20207118988037,-2.78831481933594]	[13.3510160446167,7.62102365493774]	[12.5448484420776,0.0893345475196838]	[12.5448484420776,0.0893345475196838]	[-3.99961066246033,-3.40516114234924]	[-2.42798352241516,1.41994106769562]	[-0.482518583536148,-2.02369070053101]	[-2.38703823089600,-9.68972682952881]	[4.39292907714844,18.7031421661377]	[-6,2.07846093177795]
[6.12878465652466,0.499256014823914]	[6.09169960021973,-0.246131494641304]	[1.93123793601990,-0.689655840396881]	[14.3983106613159,9.69861316680908]	[11.4460268020630,1.27739059925079]	[11.4460268020630,1.27739059925079]	[-4.14117765426636,-5.63761186599731]	[-2.82905149459839,1.37237513065338]	[-1.24919188022614,-1.89569842815399]	[-10.4280652999878,-11.1548662185669]	[3.18873977661133,19.3951015472412]	[-5.85837507247925,2.32376265525818]
[4.95346069335938,0.265801697969437]	[6.18367195129395,-0.161958634853363]	[3.23269653320313,-0.265801697969437]	[8.06699657440186,1.18037474155426]	[9.81896495819092,2.08203172683716]	[9.81896495819092,2.08203172683716]	[-3.50144791603088,-3.04279565811157]	[-3.21064019203186,1.36265110969543]	[-1.43240892887115,-1.70088171958923]	[-11.0755081176758,-12.2551393508911]	[3.99314665794373,20.0770664215088]	[-6.37737321853638,2.83137798309326]
[5.59618759155273,0.977954745292664]	[5.60512924194336,0.0488921962678432]	[3.40000009536743,-0.346410155296326]	[9.13126087188721,3.13487052917480]	[6.65730142593384,4.05548477172852]	[6.65730142593384,4.05548477172852]	[-3.55436730384827,-2.36987876892090]	[-3.01561212539673,0.839131534099579]	[-1.46128344535828,-1.25852799415588]	[-11.6000003814697,-13.1635856628418]	[1.99415051937103,20.0861034393311]	[-6.39610671997070,2.77043461799622]
[5.63501358032227,0.966880738735199]	[5.84081697463989,0.786241531372070]	[3.84704470634460,-0.240247905254364]	[8.74623012542725,3.92182183265686]	[6.80941867828369,2.07986712455750]	[6.80941867828369,2.07986712455750]	[-3.67373299598694,-1.07534849643707]	[-3.75346064567566,0.958622038364410]	[-1.74478209018707,-1.33058059215546]	[-11.6488504409790,-13.0695028305054]	[13.4552211761475,36.1859169006348]	[-5.93790006637573,2.12167978286743]
[4.80300951004028,0.00466096540912986]	[9.79593467712402,-2.24814558029175]	[4.02139091491699,0.0193524975329638]	[10.9037256240845,5.54256248474121]	[6.81605815887451,2.09211993217468]	[6.81605815887451,2.09211993217468]	[-3.73076796531677,1.12136411666870]	[-3.44898366928101,0.954388141632080]	[-1.58977365493774,-1.08673739433289]	[-10.8229303359985,-13.1479558944702]	[9.80628585815430,29.5418720245361]	[-7.19999980926514,4.15692186355591]
[5.14302158355713,0.0468218065798283]	[9.90211296081543,-2.18643188476563]	[4.24070405960083,-0.379117846488953]	[6.72175216674805,2.58250236511230]	[5.39328956604004,4.84802913665772]	[5.39328956604004,4.84802913665772]	[-2.29979777336121,-0.985630095005035]	[-4.05581951141357,0.692820310592651]	[-1.28265357017517,-1.20442259311676]	[-32.4262733459473,-22.9015960693359]	[5.50220155715942,23.3106536865234]	[-6.99255895614624,3.80473351478577]
[5.32464122772217,0.244872733950615]	[8.89222049713135,-1.44966053962708]	[4.01501417160034,0.0324713438749313]	[4.14419555664063,1.29566442966461]	[-0.840468168258667,1.63583791255951]	[-0.840468168258667,1.63583791255951]	[-1.29186689853668,-0.290538847446442]	[-4.40434217453003,0.673986554145813]	[-1.04361093044281,-0.822170495986939]	[-11.5795555114746,-2.04363512992859]	[3.18507170677185,24.9415683746338]	[-6.79686355590820,3.45949649810791]
[4.93569517135620,0.299740761518478]	[7.87162351608276,-0.703790962696075]	[4.42083740234375,-0.684693574905396]	[4.25094175338745,0.514644503593445]	[-0.473196059465408,2.40482020378113]	[-0.473196059465408,2.40482020378113]	[-3.84362530708313,1.12082314491272]	[-4.40245485305786,0.690515637397766]	[-1.22392237186432,-0.628601849079132]	[-10.3822727203369,-1.36045706272125]	[1.64389479160309,24.9415054321289]	[-6.97492790222168,3.16595768928528]
[4.80862379074097,-0.0126463808119297]	[7.32251119613648,-0.544015288352966]	[6.19999980926514,0.346410155296326]	[5.60463237762451,-0.394751101732254]	[-0.509627401828766,2.26834130287170]	[-0.509627401828766,2.26834130287170]	[-3.54869127273560,0.609015583992004]	[-4.65664291381836,0.688666403293610]	[-0.876876056194305,-0.787748932838440]	[-11.5337247848511,-2.05409431457520]	[1.51297521591187,24.2949256896973]	[-7.98525238037109,4.87077617645264]
[4.75675201416016,-0.107424810528755]	[8.80000019073486,-1.38564062118530]	[5.59999990463257,-1.38564062118530]	[10.2265243530273,2.64049720764160]	[2.16691017150879,0.136594772338867]	[2.16691017150879,0.136594772338867]	[-3.67550802230835,-0.130783915519714]	[-5.12957382202148,0.852544784545898]	[-0.799982905387878,-1.38139843940735]	[-19.0065803527832,-6.71652841567993]	[0.773338913917542,24.9195156097412]	[-7.41384267807007,3.99570512771606]
[4.81731128692627,0.00295998039655387]	[8.49368476867676,-1.09463822841644]	[4.59999990463257,-0.346410155296326]	[10.4057703018188,2.75285124778748]	[3.60836958885193,0.686155736446381]	[3.60836958885193,0.686155736446381]	[-2.15228414535522,-1.33739876747131]	[-4.94231319427490,1.21460664272308]	[-0.800000011920929,0]	[-0.756228387355804,-8.72595977783203]	[10.0014820098877,35.3309898376465]	[-7.74862718582153,3.71532201766968]
[4.20648097991943,-0.426805585622788]	[7.49145984649658,-0.603238642215729]	[4.85662460327148,-0.396654188632965]	[9.60592174530029,2.76800751686096]	[4.85003900527954,3.44034218788147]	[4.85003900527954,3.44034218788147]	[-3.17851281166077,-1.38431811332703]	[-5.31894397735596,0.575401604175568]	[-0.613842785358429,0]	[-1.85135078430176,-7.56254291534424]	[6.20287609100342,29.4426860809326]	[-8.52406597137451,3.68188333511353]
[4.23484992980957,-0.442582458257675]	[6.98717403411865,-0.328482359647751]	[5.57231473922730,-0.692820310592651]	[10.8016061782837,2.90889310836792]	[13.6021385192871,1.39552557468414]	[13.6021385192871,1.39552557468414]	[-3.18883132934570,0.0971169248223305]	[-6.08281898498535,0.215693756937981]	[-0.793008804321289,-0.00588621757924557]	[-3.49033260345459,-7.60929822921753]	[4.02557516098023,32.0518531799316]	[-8.88157558441162,4.45388603210449]
[4.03939437866211,-0.263595551252365]	[6.40000009536743,0]	[6.21362447738648,-0.849378407001495]	[9.69321060180664,2.76291084289551]	[12.6212902069092,1.74537229537964]	[12.6212902069092,1.74537229537964]	[-3.21185803413391,0.000785446201916784]	[-6.41932487487793,0.0385732986032963]	[-0.728038012981415,-0.835225999355316]	[-4.16018486022949,-6.88234424591064]	[1.99153983592987,31.1815528869629]	[-8.80000019073486,4.15692186355591]
[3.55956745147705,-0.507207691669464]	[7.14695119857788,-0.431252479553223]	[6.74695110321045,-1.12407279014587]	[11.3982477188110,3.29998636245728]	[11.6178340911865,2.08374714851379]	[11.6178340911865,2.08374714851379]	[-3.53759407997131,-0.687772810459137]	[-4.94923686981201,0.594918847084045]	[0.204065084457397,-0.692820310592651]	[-6.40164279937744,-4.78905916213989]	[0.800000011920929,30.4840927124023]	[-11.5251808166504,7.94068717956543]
[3.62493944168091,-0.764895200729370]	[5.81384277343750,0.161216884851456]	[4.36145019531250,0.742454707622528]	[11.3807401657105,2.41257214546204]	[4.40138769149780,4.85147571563721]	[4.40138769149780,4.85147571563721]	[-3.93746304512024,-1.41373395919800]	[-4.80000019073486,1.38564062118530]	[1.60000002384186,0]	[-6.55495738983154,-5.28928470611572]	[1.78989243507385,27.3642444610596]	[-11.8847074508667,7.21216917037964]
[3.21056795120239,-0.727667331695557]	[5.57347536087036,0.477194070816040]	[4.58232116699219,0.353831380605698]	[10.4013452529907,2.77146673202515]	[7.65409755706787,2.08350062370300]	[7.65409755706787,2.08350062370300]	[-3.49466800689697,-2.05148339271545]	[-4.39293766021729,1.39636731147766]	[-0.800000011920929,0]	[-7.59805774688721,-4.16773366928101]	[-0.408116579055786,29.7899913787842]	[-11.6603822708130,6.33996772766113]
[2.81132698059082,-0.730897665023804]	[10.2577648162842,-1.76540124416351]	[4.80053091049194,0.0174264349043369]	[10.9540472030640,2.50735807418823]	[4.08523178100586,1.48936772346497]	[4.08523178100586,1.48936772346497]	[-2.25768327713013,-1.66585767269135]	[-3.98712611198425,1.39654242992401]	[-0.153460696339607,0.265801697969437]	[-9.19999980926514,-3.46410179138184]	[8.83582592010498,37.5729064941406]	[-12.4731502532959,6.48682069778442]
[8.01067543029785,-0.0906174629926682]	[9.60000038146973,-1.38564062118530]	[7.19999980926514,-1.38564062118530]	[8.46337795257568,18.0220565795898]	[1.80000007152557,3.81051182746887]	[1.80000007152557,3.81051182746887]	[-3.18396115303040,-1.39043629169464]	[-4.21384286880493,1.54685747623444]	[-0.109627448022366,0.189880311489105]	[-12.5153226852417,-3.67472100257874]	[6.25325441360474,33.9607048034668]	[-12.0326967239380,5.80836439132690]
[5.74361991882324,0.0202568806707859]	[9.15101623535156,-1.03923046588898]	[7.49301147460938,-1.59110128879547]	[8.27825450897217,38.7915039062500]	[-0.793404281139374,1.38385498523712]	[-0.793404281139374,1.38385498523712]	[-3.20740199089050,-0.631833195686340]	[-3.78906726837158,1.72513473033905]	[-0.787201702594757,-0.525598883628845]	[-17.2000007629395,-6.23538255691528]	[2,34.6410140991211]	[-12.3396177291870,5.80836439132690]
[7.14726877212524,0.0551937669515610]	[7.81925487518311,-0.692820310592651]	[4.75738096237183,0.753374457359314]	[-6.25178241729736,23.8175487518311]	[-2.79642200469971,2.08419466018677]	[-2.79642200469971,2.08419466018677]	[-3.69307851791382,-1.70807445049286]	[-3.97698926925659,-1.39382183551788]	[-0.928135752677918,-0.496152818202972]	[-24.4633121490479,-10.2544803619385]	[18.6114559173584,34.9815330505371]	[-12.7594051361084,5.54780721664429]
[6.86085319519043,0.382412761449814]	[7.44653940200806,-0.427018612623215]	[5.29424667358398,-0.338603019714355]	[-5.19866180419922,21.4684391021729]	[-1.80162882804871,2.42914652824402]	[-1.80162882804871,2.42914652824402]	[-3.81794524192810,-3.46581196784973]	[-3.59999990463257,2.60159659385681]	[-0.551016271114349,-1.81689310073853]	[-2.00998020172119,-7.61660385131836]	[21.5973644256592,33.2552642822266]	[-12.8495750427246,5.35867500305176]
[6.42434978485107,0.333097636699677]	[6.33451652526856,0.0139997247606516]	[7.29530334472656,-1.63893032073975]	[-5.86923122406006,29.7861709594727]	[1.23905777931213,0.656470954418182]	[1.23905777931213,0.656470954418182]	[-3.81516361236572,-4.64212131500244]	[-3.56870365142822,2.04313492774963]	[-0.800000011920929,-1.38564062118530]	[-2.97347569465637,-7.75180768966675]	[14.7737731933594,28.1729793548584]	[-12.9096279144287,5.35268211364746]
[5.95441532135010,0.481179833412170]	[2.80000019073486,-1.38564062118530]	[7.39999961853027,-1.73205077648163]	[-5.20420312881470,32.5693244934082]	[2.10154056549072,2.83977246284485]	[2.10154056549072,2.83977246284485]	[-3.28706836700439,-3.48912739753723]	[-3.59999990463257,2.60159659385681]	[-0.924491882324219,-1.17001438140869]	[-4.39974069595337,-7.63692045211792]	[12.5918788909912,11.7736139297485]	[-18.7083053588867,7.35873317718506]
[5.73323774337769,0.702524602413178]	[3.20000004768372,-1.38564062118530]	[7.39764070510864,-2.42381334304810]	[-2.15196871757507,12.5630970001221]	[13.6180696487427,4.16946792602539]	[13.6180696487427,4.16946792602539]	[-2.64306950569153,-2.63468909263611]	[-3.75346064567566,-1.49022543430328]	[-1.14473962783813,-0.138863429427147]	[-4.77311849594116,-7.42197513580322]	[11.6000003814697,11.7779455184937]	[-20.7944812774658,7.61996650695801]
[6.67164850234985,-0.321865260601044]	[2.75818848609924,-1.11565876007080]	[5.29307842254639,0]	[-5.44242334365845,20.4994544982910]	[12.4272289276123,4.69867610931397]	[12.4272289276123,4.69867610931397]	[-1.98441720008850,-2.10792732238770]	[-3.79999995231628,-1.03923046588898]	[-1.04901993274689,-0.485967218875885]	[-5.59880781173706,-6.93958663940430]	[6.49349546432495,15.4074907302856]	[-3.78974390029907,0.815930485725403]
[5.42175960540772,0.173170834779739]	[4.02942132949829,-1.39230728149414]	[5.19999980926514,-0.692820310592651]	[-6.04806566238403,21.4865245819092]	[10.7793455123901,6.57843828201294]	[10.7793455123901,6.57843828201294]	[-3.31685781478882,-1.33780336380005]	[-2.98168563842773,2.42880153656006]	[-0.656841993331909,-0.179668799042702]	[-7.24898386001587,-5.62740468978882]	[12.1908941268921,24.2953987121582]	[-3.81512880325317,1.11950361728668]
[5.56923198699951,0.216755792498589]	[4.37521791458130,-1.78983783721924]	[5.19999980926514,-0.692820310592651]	[-6.50152301788330,25.2949542999268]	[6.01036214828491,2.07933998107910]	[6.01036214828491,2.07933998107910]	[-3.53403711318970,-2.06225013732910]	[-3.01384282112122,2.44884753227234]	[-0.704936861991882,-0.265684127807617]	[-9.19563865661621,-4.85802078247070]	[11.6000003814697,11.7779455184937]	[-3.88691186904907,1.24498832225800]
[5.17088174819946,0.319536119699478]	[5.01281929016113,-1.94342529773712]	[7.30630874633789,-2.54071116447449]	[-6.41872596740723,28.3769073486328]	[6.00128412246704,2.08534836769104]	[6.00128412246704,2.08534836769104]	[-3.64890027046204,-4.27777385711670]	[-3.59999990463257,3.46410155296326]	[-0.636389493942261,-0.641784846782684]	[-16.3020324707031,-7.35945558547974]	[7.99361085891724,18.0024719238281]	[-3.80935168266296,1.45037329196930]
[6.72709035873413,0.166833594441414]	[4.79510021209717,-1.90249526500702]	[7.19999980926514,-2.77128124237061]	[-6.04752874374390,21.4809989929199]	[1.26175510883331,3.18933987617493]	[1.26175510883331,3.18933987617493]	[-2.74725842475891,-3.42389822006226]	[-3.60464811325073,-2.03605294227600]	[0.0348944813013077,0.0543000884354115]	[-22.7999992370605,-10.3923044204712]	[12.5291986465454,24.2905406951904]	[-3.81036281585693,1.47356081008911]
[6.37733268737793,0.472731471061707]	[9.50842380523682,1.37656784057617]	[5.45813560485840,-0.841854929924011]	[-7.95207262039185,26.6620712280273]	[2,6.23538303375244]	[2,6.23538303375244]	[-2.22834491729736,-2.96977186203003]	[-3.73318743705750,-1.83377540111542]	[-0.319414317607880,-0.259791433811188]	[-15.4673776626587,-9.82322692871094]	[7.99014568328857,18.0068016052246]	[-3.78864979743958,1.50529074668884]
[5.85917329788208,0.615937829017639]	[9.80000019073486,1.03923046588898]	[5.78615713119507,-1.70807445049286]	[-8.41016483306885,27.0428447723389]	[11.7891016006470,-7.81703567504883]	[11.7891016006470,-7.81703567504883]	[-2.52894783020020,-1.00669980049133]	[-3.05867433547974,3.48303771018982]	[-0.800000011920929,0]	[-10.3999996185303,-11.0851249694824]	[12.9544868469238,26.5893745422363]	[-4.73961782455444,1.49022543430328]
[5.61784887313843,0.670499324798584]	[10.5534601211548,1.11983895301819]	[6.84013509750366,-2.92804598808289]	[-6.33287572860718,22.7981815338135]	[13.2116870880127,-3.46276330947876]	[13.2116870880127,-3.46276330947876]	[-2.60823154449463,-1.61508619785309]	[-2.79999995231628,3.46410155296326]	[-2.58907723426819,-2.35970568656921]	[-11.2764005661011,-11.7082176208496]	[8.78990745544434,19.3904170989990]	[-4.39772367477417,2.83097052574158]
[5.50215291976929,0.795131385326386]	[10,0.692820310592651]	[7.01774168014526,-3.11695027351379]	[-1.99609041213989,18.7017288208008]	[10.7180967330933,-5.71402597427368]	[10.7180967330933,-5.71402597427368]	[-1.80038642883301,0.863715231418610]	[-3.10835051536560,3.48239731788635]	[-1.33656775951386,-2.08121323585510]	[-3.59993171691895,-8.64555263519287]	[9.59615993499756,20.7704658508301]	[-4.67038202285767,1.60522496700287]
[4.82132863998413,-0.0117927007377148]	[10.4669380187988,1.20425462722778]	[1.45776474475861,1.76540124416351]	[-2.14459633827209,23.4382228851318]	[10.0139560699463,-4.85064792633057]	[10.0139560699463,-4.85064792633057]	[-2.05228900909424,1.31124186515808]	[-3.20219492912293,-2.08140730857849]	[-2.62912034988403,-2.24375009536743]	[-16.7839622497559,-17.4603996276855]	[9.59790802001953,20.7828121185303]	[-5.19999980926514,2.07846093177795]
[4.83633089065552,0.000124084690469317]	[11.1999998092651,1.38564062118530]	[3.59999990463257,-0.692820310592651]	[-1.49926149845123,11.7737207412720]	[7.19558382034302,-2.97068333625793]	[7.19558382034302,-2.97068333625793]	[-2.40000009536743,1.38564062118530]	[-2.76984810829163,-2.13165330886841]	[-1.84387516975403,-2.06269001960754]	[-28.8227996826172,-27.7348251342773]	[3.60048818588257,15.9313392639160]	[-5.35184526443481,2.10107231140137]
[4.82743501663208,0.0303091965615749]	[11.2649278640747,1.41141152381897]	[4.07467603683472,-0.558474004268646]	[-3.55635452270508,15.9940805435181]	[13.4755086898804,-16.4120616912842]	[13.4755086898804,-16.4120616912842]	[-5.44707298278809,-1.37890839576721]	[-1.28348302841187,4.86311864852905]	[-1.50666868686676,-1.23174703121185]	[-32.4421882629395,-22.9075393676758]	[11.3409709930420,27.8050804138184]	[-5.19499969482422,2.07921934127808]
[4.80000019073486,0]	[10.0276861190796,1.91724407672882]	[2,2.07846093177795]	[-2.61090373992920,17.6338310241699]	[8.65464305877686,-1.82180511951447]	[8.65464305877686,-1.82180511951447]	[-4.52001047134399,-1.04990780353546]	[-2.17030763626099,3.36911153793335]	[-1,-1.73205077648163]	[-9.21921825408936,-0.702314972877502]	[7.80042457580566,20.4336624145508]	[-5.92440080642700,2.19193959236145]
[4.12076425552368,0]	[11.6000003814697,2.07846093177795]	[3.60872769355774,-0.316867887973785]	[-2.79864239692688,20.2689704895020]	[7.20524263381958,-1.38730370998383]	[7.20524263381958,-1.38730370998383]	[-3.14941239356995,-0.796530008316040]	[-2.70173549652100,-2.10353374481201]	[-0.697932064533234,-1.34622383117676]	[-9.38455200195313,-2.18166828155518]	[5.99302482604981,20.0717811584473]	[-6,2.07846093177795]
[4.73067522048950,0.270599484443665]	[11.1999998092651,2.23967790603638]	[4.20492553710938,-0.335564136505127]	[-3.30932331085205,26.0996112823486]	[-22.7999992370605,15.9348678588867]	[-22.7999992370605,15.9348678588867]	[-0.825865149497986,-0.325194805860519]	[-1.77225720882416,4.22992467880249]	[-0.353673011064529,-1.40952897071838]	[-10.1510162353516,-0.954388141632080]	[5.99573516845703,20.0732955932617]	[-5.80463886260986,2.32021689414978]
[4.30750036239624,0.00485184974968433]	[11.1999998092651,2.77128124237061]	[4.54658746719360,-0.564250767230988]	[-2.00497817993164,11.7765607833862]	[-20.5428848266602,14.4573440551758]	[-20.5428848266602,14.4573440551758]	[-3.78074502944946,1.38564062118530]	[-2.10370779037476,3.54026579856873]	[-0.491697400808334,-1.52313566207886]	[-10.3244514465332,-1.31663203239441]	[7.27095031738281,28.3150978088379]	[-6.92449188232422,3.41815996170044]
[4.30534076690674,0.282191932201386]	[11.4192552566528,2.77128124237061]	[3.73591256141663,2.86737680435181]	[-3.74060678482056,15.3362169265747]	[3.20279932022095,-0.849248290061951]	[3.20279932022095,-0.849248290061951]	[-3.61252355575562,1.32495129108429]	[-2.74048852920532,3.41830420494080]	[-0.214358270168304,-1.31658887863159]	[-12.6932401657105,-5.35302305221558]	[4.98649024963379,22.4917125701904]	[-6.39388656616211,2.76339030265808]
[4,0]	[13.5119323730469,2.50547957420349]	[4.38666343688965,-0.204370662570000]	[-4.00443696975708,15.2408418655396]	[0.374501377344131,-2.06979966163635]	[0.374501377344131,-2.06979966163635]	[-3.50692129135132,-1.38564062118530]	[-0.821057677268982,2.24600863456726]	[-0.562299847602844,-1.45760571956635]	[-2.90920162200928,-5.69490671157837]	[4.01311635971069,24.9538440704346]	[-6.32277584075928,2.68471193313599]
[3.99737358093262,0.00119441153947264]	[13.1999998092651,2.07846093177795]	[4.43123483657837,-0.670225024223328]	[-3.01691746711731,16.0792274475098]	[-17.2912425994873,10.6221837997437]	[-17.2912425994873,10.6221837997437]	[-1.46006393432617,-0.703217804431915]	[-1.58725214004517,2.55333113670349]	[-1.68966686725616,-1.48271906375885]	[-4.41740226745606,-4.84175920486450]	[4.01357364654541,24.9601154327393]	[-6.24331378936768,2.61700201034546]
[3.86935734748840,0.158776476979256]	[12.9861574172974,2.23967790603638]	[4.39157962799072,-0.646473944187164]	[-3.61708974838257,18.7423343658447]	[-16.2656478881836,11.6707258224487]	[-16.2656478881836,11.6707258224487]	[-0.584359169006348,-0.0669321417808533]	[-1.65271866321564,1.60302829742432]	[-4.49307870864868,0]	[-5.99848794937134,-4.02855014801025]	[-10.8503494262695,10.4812469482422]	[-7.19999980926514,3.46410155296326]
[3.99680876731873,0.00144930556416512]	[12.8000001907349,2.77128124237061]	[4.40161085128784,-0.680278182029724]	[-4.18448066711426,16.0857315063477]	[2.90753197669983,0.212497398257256]	[2.90753197669983,0.212497398257256]	[-3.94158792495728,2.12128210067749]	[-2.03663849830627,2.13035821914673]	[-2.43703961372376,-2.32338237762451]	[-6.62167406082153,-3.80877542495728]	[-11.5396213531494,14.2385187149048]	[-6.93689393997192,3.17469811439514]
[3.50145792961121,-0.522632479667664]	[10.3999996185303,2.77128124237061]	[4.23736524581909,-0.927218317985535]	[-4.99345636367798,17.7057266235352]	[-22.3999996185303,15.2420473098755]	[-22.3999996185303,15.2420473098755]	[-3.79999995231628,1.03923046588898]	[-2.57771706581116,1.52849662303925]	[-3.13201284408569,-1.44921875000000]	[-7.41548442840576,-2.76454281806946]	[-7.61453771591187,6.24672317504883]	[-6.88370180130005,3.24225664138794]
[3.26771426200867,-0.478764384984970]	[11.6276855468750,3.30288457870483]	[4.40000009536743,-0.692820310592651]	[-6.60316324234009,23.9085922241211]	[-2.37377858161926,0.954837918281555]	[-2.37377858161926,0.954837918281555]	[-3.49001884460449,0.798671722412109]	[-2.05521035194397,1.26406610012054]	[-4.19999980926514,-1.03923046588898]	[-8.00340652465820,-2.07181954383850]	[-9.26427936553955,10.2514839172363]	[-7.59999990463257,3.46410155296326]
[2.74493861198425,-0.444570451974869]	[12.0263442993164,9.18341159820557]	[4.40000009536743,-1.38564062118530]	[0.292794346809387,15.2439031600952]	[-5.61572170257568,1.38209545612335]	[-5.61572170257568,1.38209545612335]	[-3.27625250816345,-1.21641838550568]	[-2.78093552589417,1.26452088356018]	[-4,-1.38564062118530]	[-12.6687154769897,-3.19435501098633]	[-5.94613170623779,4.48798513412476]	[-11.6867895126343,7.79374361038208]
[5.44898366928101,0.261567831039429]	[12.8000001907349,4.15692186355591]	[4.38308572769165,-2.09914326667786]	[0.152953684329987,18.3848857879639]	[1.12904262542725,1.86738240718842]	[1.12904262542725,1.86738240718842]	[-3.12502431869507,-1.36091637611389]	[-3.25744605064392,0.872676014900208]	[-2.31060123443604,-0.957526504993439]	[-13.6930780410767,-3.78653550148010]	[-5.86415767669678,6.26553487777710]	[-10.9044342041016,10.1666212081909]
[7.06236648559570,0.0303204711526632]	[12.8000001907349,4.15692186355591]	[4.39279890060425,-2.62652730941772]	[-0.252935320138931,12.8091297149658]	[-2.70631003379822,1.81755018234253]	[-2.70631003379822,1.81755018234253]	[-3.71431374549866,2.22934293746948]	[-2.80920314788818,0.669480502605438]	[-2.09560537338257,-0.701752483844757]	[-19.9145622253418,-7.76488208770752]	[-6.79141950607300,8.99502086639404]	[-10.3799171447754,6.96671247482300]
[6.78862285614014,0.119510017335415]	[13.1020326614380,4.15692186355591]	[4.40000009536743,-0.169684618711472]	[-0.385948866605759,13.1523151397705]	[-5.60827779769898,1.38506960868835]	[-5.60827779769898,1.38506960868835]	[-3.34827089309692,0.839160144329071]	[-3.64040970802307,0.551626622676849]	[-2.19396328926086,-1.14326143264771]	[-16.8162612915039,-10.2226200103760]	[-6.61813163757324,10.8655357360840]	[-13.1925878524780,7.01040840148926]
[5.77023267745972,0.337303936481476]	[13.6000003814697,4.15692186355591]	[4.58961582183838,-2.08347845077515]	[-0.785088479518890,15.2261257171631]	[5.60464239120483,1.38701951503754]	[5.60464239120483,1.38701951503754]	[-3.37829160690308,0.370679438114166]	[-3.59999990463257,0.692820310592651]	[-1.87353789806366,-0.825654208660126]	[-3.51663565635681,-6.21506214141846]	[-10.3078937530518,12.5649137496948]	[-11.2057218551636,6.08485937118530]
[4.51938629150391,0.401610910892487]	[13.6000003814697,2.77128124237061]	[5.19760704040527,-2.08939313888550]	[2.01206922531128,15.2342653274536]	[3.03357005119324,2.45003390312195]	[3.03357005119324,2.45003390312195]	[-3.80546426773071,0.0132963731884956]	[-3.32781720161438,0.513814568519592]	[-1.20674657821655,-0.704057276248932]	[-4.41227197647095,-6.23991680145264]	[5.86590719223023,-0.734580099582672]	[-10.6438550949097,5.71273231506348]
[5.27938127517700,0.662679195404053]	[14.5510158538818,3.03284907341003]	[4.40000009536743,0.692820310592651]	[2.40282535552979,16.6192913055420]	[0.411451131105423,2.08937621116638]	[0.411451131105423,2.08937621116638]	[-3.51716828346252,-1.42295980453491]	[-4.63118839263916,0.521827161312103]	[0.210998997092247,-0.695141673088074]	[-5.18396329879761,-6.29391908645630]	[5.95952653884888,-0.686642467975617]	[-12.4897356033325,4.74137449264526]
[5.12280178070068,0.352104604244232]	[14.3999996185303,2.77128124237061]	[5.35860538482666,-1.81947088241577]	[2.26380014419556,18.5586338043213]	[-0.345393180847168,2.06637716293335]	[-0.345393180847168,2.06637716293335]	[-3.29307866096497,-1.22442376613617]	[-4.40000009536743,0.692820310592651]	[-0.800000011920929,-1.38564062118530]	[-6.40813684463501,-5.55464076995850]	[-3.57763576507568,3.39539003372192]	[-11.1136856079102,5.28877925872803]
[4.88568496704102,0.0263975411653519]	[14.7971363067627,3.47085094451904]	[5.53183889389038,-1.49676096439362]	[2.00648736953735,18.6991958618164]	[-3.24543642997742,1.64084541797638]	[-3.24543642997742,1.64084541797638]	[-3.20000004768372,-1.38564062118530]	[-4.40000009536743,0.692820310592651]	[0.128849402070045,-0.987531661987305]	[-6.85125494003296,-4.50973272323608]	[-3.59416007995605,4.83428859710693]	[-11.1999998092651,5.54256248474121]
[4.72449207305908,0.130783915519714]	[14.6489839553833,3.20253372192383]	[6.34695148468018,-0.954388141632080]	[3.20304727554321,24.9491157531738]	[-4.80769205093384,1.38597750663757]	[-4.80769205093384,1.38597750663757]	[-3.19443774223328,0.307409733533859]	[-4.93531513214111,0.636457920074463]	[-0.800000011920929,-1.38564062118530]	[-7.60839605331421,-3.48999667167664]	[-4.02707338333130,7.24256849288940]	[-12.1959352493286,5.54256248474121]
[4.64038133621216,0.307325959205627]	[14.5510158538818,3.03284907341003]	[4.74418067932129,0.692820310592651]	[0.509511649608612,22.4132537841797]	[9.07923603057861,1.22442376613617]	[9.07923603057861,1.22442376613617]	[-3.39768409729004,-0.295954942703247]	[-5.19999980926514,0.692820310592651]	[-0.359903991222382,-0.732213079929352]	[-8.92102241516113,-2.99622631072998]	[-4.00233697891235,9.70450019836426]	[-3.99280595779419,-0.0208203755319119]
[4.00662374496460,0.316257804632187]	[14.8000001907349,3.46410155296326]	[4.38771104812622,0.706974089145660]	[-2.09811282157898,30.2064704895020]	[7.02436399459839,3.28688979148865]	[7.02436399459839,3.28688979148865]	[-3.58766365051270,-0.723496377468109]	[-5.59999990463257,0.854037225246429]	[-0.366090357303619,-0.677133202552795]	[-10.3999996185303,-2.77128124237061]	[-2.37786817550659,2.04989480972290]	[-3.99880290031433,0.00476862303912640]
[3.97082519531250,0.0218427143990994]	[14.2465391159058,3.03708291053772]	[6.37411642074585,-0.949066936969757]	[-4.73086738586426,33.1600532531738]	[1.05095326900482,1.81606972217560]	[1.05095326900482,1.81606972217560]	[-3.60119581222534,-1.44646024703980]	[-6.02528142929077,0.717784523963928]	[-0.830545365810394,-0.891556441783905]	[-15.7245435714722,-5.59740638732910]	[5.83065891265869,-0.766818821430206]	[-11.0753479003906,0.0766675025224686]
[3.68816924095154,0.0597804486751556]	[14.8233318328857,2.80908799171448]	[6.79748535156250,-0.687810838222504]	[3.69460010528564,-1.41522371768951]	[5.26088619232178,3.86841368675232]	[5.26088619232178,3.86841368675232]	[-3.59999990463257,-2.07846093177795]	[-4.24898386001587,-0.431252479553223]	[-1.21536576747894,-1.08935046195984]	[-16.7954921722412,-5.54406738281250]	[6,0.230940103530884]	[-11.1967258453369,0.0205734167248011]
[4.95938539505005,0.339481681585312]	[15.2476549148560,0.227940887212753]	[7.36296796798706,-0.961427032947540]	[4.15267896652222,-1.39743518829346]	[1.27897644042969,2.30409359931946]	[1.27897644042969,2.30409359931946]	[-2.75967192649841,-2.05314016342163]	[-4.30647373199463,-0.00299815461039543]	[-2.11368322372437,-1.35145688056946]	[-10.8000001907349,-9.00666427612305]	[6,0.692820310592651]	[-5.40000009536743,1.73205077648163]
[4.60469675064087,0.427785664796829]	[15.0754261016846,0.562945008277893]	[8,-1.38564062118530]	[3.56527829170227,-2.02943611145020]	[0.443599283695221,2.12502050399780]	[0.443599283695221,2.12502050399780]	[-2.79037427902222,-2.10479855537415]	[-4.38982391357422,-0.140370324254036]	[-2.08781814575195,-1.45309257507324]	[-4.41914272308350,-7.10834407806397]	[6,1.78039169311523]	[-6.40059041976929,1.38547062873840]
[4.33225917816162,0.533442914485931]	[15.0213327407837,0.0619683712720871]	[5.28755378723145,1.40905094146729]	[4.09130716323853,-1.59350705146790]	[-1.61359393596649,1.97389924526215]	[-1.61359393596649,1.97389924526215]	[-4.11132669448853,0.0270062182098627]	[-3.59429574012756,0.701944887638092]	[-4.80000019073486,0]	[-6.09553146362305,-6.12417554855347]	[-2.39660167694092,3.01739192008972]	[-6.17461299896240,1.71954071521759]
[4.40000009536743,0]	[15.0076007843018,0.117018930613995]	[4.98458194732666,1.07366824150085]	[4.78661298751831,-1.37475526332855]	[-2.99253082275391,1.71166753768921]	[-2.99253082275391,1.71166753768921]	[-3.46203327178955,-1.14585971832275]	[-4.38664436340332,1.22702622413635]	[-3.03365230560303,-1.55061841011047]	[-9.27111816406250,-10.3820829391480]	[5.19999980926514,0.692820310592651]	[-6,2.07846093177795]
[4,0]	[16.4815006256104,1.18828058242798]	[6.22472715377808,-0.357768416404724]	[3.68364787101746,-1.65163469314575]	[-2.41463756561279,2.07717919349670]	[-2.41463756561279,2.07717919349670]	[-3.59568524360657,-1.38857960700989]	[-4.40000009536743,1.38564062118530]	[-3.02301073074341,-1.51204991340637]	[-12.0898380279541,-10.9013586044312]	[-2.21384286880493,4.47935581207275]	[-6.92838525772095,1.88650739192963]
[4.80000019073486,0]	[4,-1.38564062118530]	[6.64263248443604,-0.796424984931946]	[4.04703712463379,-1.46866536140442]	[-1.79999995231628,2.42487096786499]	[-1.79999995231628,2.42487096786499]	[-2.56213879585266,-2.32186770439148]	[-4.09307861328125,1.22442376613617]	[-4.80375576019287,-0.0168507136404514]	[-12.8036642074585,-8.31912899017334]	[-1.60035181045532,5.54216718673706]	[-6.59373760223389,2.38051867485046]
[3.81384277343750,0]	[4.94278144836426,-0.888555884361267]	[7.75220727920532,-1.71108210086823]	[5.55508136749268,-1.12407279014587]	[0.280720829963684,2.89675283432007]	[0.280720829963684,2.89675283432007]	[-2.51763200759888,-2.67307209968567]	[-3.36662578582764,-0.553539991378784]	[-4.23555898666382,-0.787760436534882]	[-31.2244663238525,-24.9696102142334]	[0.798986315727234,5.54188394546509]	[-6.30497455596924,2.22426152229309]
[3.59999990463257,0]	[5.38263607025147,-0.347464919090271]	[7.51514816284180,-2.13547301292419]	[1.60000002384186,-1.38564062118530]	[9.99898910522461,0.692156970500946]	[9.99898910522461,0.692156970500946]	[-3.21750473976135,-1.40258550643921]	[-3.56462001800537,-0.0703022629022598]	[-4,-1.38564062118530]	[-8.86011409759522,-11.9339742660522]	[-1.52042675018311,7.05194616317749]	[-7.18490123748779,2.72754621505737]
[3.94640636444092,0.0782315731048584]	[5.61285686492920,-0.00633250968530774]	[5.59999990463257,0.692820310592651]	[3.69796752929688,-1.38564062118530]	[8.78463459014893,2.75728201866150]	[8.78463459014893,2.75728201866150]	[-3.27072310447693,-1.77855360507965]	[-4.40000009536743,2.07846093177795]	[-1.81532776355743,-1.31850850582123]	[-9.59797763824463,-12.4675159454346]	[-0.826411664485931,1.79465377330780]	[-11.5656681060791,8.30420017242432]
[3.95828843116760,0.101510047912598]	[5.61151456832886,0.0229989495128393]	[5.59999990463257,0]	[3.20000004768372,-1.38564062118530]	[7.61347579956055,4.86442375183106]	[7.61347579956055,4.86442375183106]	[-2.06784224510193,-2.08428263664246]	[-4.22790956497192,2.07846093177795]	[-1.74483764171600,-0.638933658599854]	[-13.1856708526611,-14.1709566116333]	[-1.12480425834656,2.04971599578857]	[-10.7656793594360,6.15295982360840]
[3.96817207336426,0.107651546597481]	[5.75346040725708,1.11983895301819]	[5.80000019073486,-0.346410155296326]	[2.99913406372070,-1.97313964366913]	[4.60824060440064,0.766896247863770]	[4.60824060440064,0.766896247863770]	[-2.40000009536743,1.38564062118530]	[-3.67550802230835,-0.562036395072937]	[-1.71219789981842,-0.794924020767212]	[-9.19999980926514,-0.692820310592651]	[5.24491882324219,2.34002876281738]	[-10.6000003814697,5.88897275924683]
[4,0]	[5.77394247055054,1.69924330711365]	[6,-0.692820310592651]	[4.03676652908325,-1.41193437576294]	[4.80492067337036,2.08404445648193]	[4.80492067337036,2.08404445648193]	[-5.53909635543823,-1.04097330570221]	[-3.59754300117493,0.679508626461029]	[-1.27071487903595,-0.584002315998077]	[-8.29994010925293,-2.54964995384216]	[6,2.07846093177795]	[-10.4378719329834,5.48300027847290]
[4,0]	[6.01325225830078,2.07950973510742]	[7.51466846466064,-2.10931134223938]	[4.20709657669067,-1.41864895820618]	[3.45921087265015,2.17186784744263]	[3.45921087265015,2.17186784744263]	[-4.36730337142944,-0.958622038364410]	[-4.18615722656250,2.77128124237061]	[-1.28330159187317,-0.672907471656799]	[-7.60377311706543,-3.46762061119080]	[6,2.77128124237061]	[-10.1253080368042,4.73635339736939]
[3.92079901695251,0.0775567069649696]	[6,2.07846093177795]	[7.19002485275269,-2.47577762603760]	[4.00172042846680,-1.39197528362274]	[3.60557675361633,3.81780838966370]	[3.60557675361633,3.81780838966370]	[-0.867658436298370,-0.348883152008057]	[-4.09307861328125,2.61006426811218]	[0,-0.692820310592651]	[-8.86762905120850,-1.14214122295380]	[6,3.46410155296326]	[-10.8564481735230,5.50224018096924]
[3.50692152976990,0]	[6.26508474349976,2.10262656211853]	[5.56675815582275,-0.658535480499268]	[3.16078734397888,-2.38180899620056]	[0.619520604610443,2.07678675651550]	[0.619520604610443,2.07678675651550]	[-4.32206296920776,-0.561060845851898]	[-3.90203261375427,3.46410155296326]	[0.400000005960465,-0.692820310592651]	[-9.34958457946777,-1.48120450973511]	[8.73989391326904,6.27406835556030]	[-9.54300308227539,-2.75196433067322]
[3.20000004768372,0]	[6.29227733612061,2.33640432357788]	[5.71956396102905,-0.910318076610565]	[3.73804330825806,-1.88638472557068]	[-1.19584524631500,2.06354713439941]	[-1.19584524631500,2.06354713439941]	[-3.90692138671875,-0.692820310592651]	[-3.59823942184448,-0.692496597766876]	[0.460649400949478,-0.624736189842224]	[-10.2714424133301,-4.02613782882690]	[-1.19687294960022,2.76971054077148]	[-8.60000038146973,-2.42487096786499]
[3.16704487800598,-0.190420120954514]	[8.33365821838379,0.749877214431763]	[6.10209417343140,-1.88972043991089]	[4.04003286361694,-1.44143307209015]	[-0.603736340999603,2.42423987388611]	[-0.603736340999603,2.42423987388611]	[-0.147572785615921,-0.0691312327980995]	[-3.59999990463257,-0.692820310592651]	[3.15064859390259,1.16170918941498]	[-3.56792759895325,-4.83539581298828]	[-1.20000004768372,3.46410155296326]	[-10.3582544326782,4.53391122817993]
[3.20000004768372,0]	[6.40000009536743,1.91724407672882]	[6.58756589889526,-3.55089545249939]	[4.39659023284912,-1.38785028457642]	[0,2.77128124237061]	[0,2.77128124237061]	[-3.59999990463257,2.07846093177795]	[-3.59955954551697,-0.699980318546295]	[-0.400000035762787,-0.692820310592651]	[-4.71622133255005,-4.64939069747925]	[-1.20000004768372,4.52730846405029]	[-10.3142137527466,4.91243171691895]
[4.71380949020386,0.707264900207520]	[4.46406126022339,4.79290151596069]	[5.59999990463257,0]	[3.59999990463257,-2.07846093177795]	[8.99592781066895,-1.04036247730255]	[8.99592781066895,-1.04036247730255]	[-3.67941427230835,2.10983014106751]	[-3.59999990463257,3.46410155296326]	[-1.96870374679565,0.0766163393855095]	[-6.02168273925781,-3.45349168777466]	[-0.141864493489265,5.49021005630493]	[-10.1999998092651,4.50333213806152]
[4.80000019073486,0]	[6.41740608215332,2.39414572715759]	[5.57491064071655,-0.652715444564819]	[3.79999995231628,-1.73205077648163]	[11.0773897171021,1.59884786605835]	[11.0773897171021,1.59884786605835]	[-4.18408632278442,0.588003993034363]	[-3.44898366928101,3.20253372192383]	[-1.38526320457459,-0.414297312498093]	[-6.81498289108276,-2.78162717819214]	[1.45155024528503,4.52730846405029]	[-10.0284223556519,4.90950870513916]
[4,0]	[5.13431072235107,5.30463457107544]	[5.60706663131714,-1.42944204807282]	[4,-1.38564062118530]	[10.0107440948486,3.47582745552063]	[10.0107440948486,3.47582745552063]	[-3.70962738990784,-0.882700622081757]	[-3.64554810523987,3.45489144325256]	[-1.08709681034088,-0.829855263233185]	[-7.59854125976563,-2.09141683578491]	[-0.706921398639679,2.07846093177795]	[-9.59273338317871,4.16204643249512]
[4.63480186462402,0.0181361790746450]	[4.56650829315186,6.05964183807373]	[5.59506702423096,-2.63609313964844]	[3.59999990463257,-2.07846093177795]	[6.87162685394287,4.45341396331787]	[6.87162685394287,4.45341396331787]	[-3.90040493011475,2.09624171257019]	[-3.58955955505371,-2.04624891281128]	[-0.980745136737824,-4.09022092819214]	[-11.8735208511353,-3.79044675827026]	[4.74418067932129,3.46410155296326]	[-10.2489833831787,5.28099489212036]
[3.50203251838684,0]	[4.25553607940674,6.59452056884766]	[6.40000009536743,-2.77128124237061]	[3.89037251472473,-1.57552087306976]	[7.39704465866089,0.427402615547180]	[7.39704465866089,0.427402615547180]	[-3.75101613998413,2.07846093177795]	[-3.19999980926514,-1.38564062118530]	[-3.59770607948303,0.215126916766167]	[-13.9779024124146,-4.83440589904785]	[4.40198755264282,4.14883518218994]	[-9.14871120452881,3.40325045585632]
[4.53610849380493,0.912867546081543]	[7.52037239074707,1.81153070926666]	[6.41261148452759,-3.10247254371643]	[-3.20000004768372,4.84974241256714]	[5.65043973922730,1.34876298904419]	[5.65043973922730,1.34876298904419]	[-3.76901578903198,1.83636391162872]	[-2.79999995231628,3.46410155296326]	[-2.21024918556213,-1.08019876480103]	[-11.7181377410889,-6.87718105316162]	[4.77940750122070,5.88715410232544]	[-9.97589492797852,3.52391552925110]
[4.35735368728638,0.790634930133820]	[7.69307851791382,1.38564062118530]	[6.39620304107666,-2.77565431594849]	[1.58056592941284,-1.43027687072754]	[4.20192480087280,1.73234832286835]	[4.20192480087280,1.73234832286835]	[-3.70962738990784,-0.502939999103546]	[-3.07422471046448,3.72990322113037]	[-1.62959814071655,-1.31932270526886]	[-5.39629220962524,-4.51645326614380]	[5.81702709197998,7.95318603515625]	[-9.93961811065674,3.35951662063599]
[4.33961820602417,0.265801697969437]	[6.98819446563721,3.00777840614319]	[5.96629238128662,-2.33465242385864]	[1.20000004768372,-0.692820310592651]	[2.81886172294617,2.06121158599854]	[2.81886172294617,2.06121158599854]	[-3.63418722152710,-0.645475387573242]	[-3.78188753128052,3.73883199691772]	[-5.39825057983398,0.0766014605760574]	[-6.62139225006104,-4.04801225662231]	[-0.934565842151642,2.68411970138550]	[-9.84653949737549,3.72990345954895]
[4,0]	[8.27694034576416,0.262294173240662]	[5.97295618057251,-2.82988047599793]	[-3.97271299362183,3.20012521743774]	[4.01494789123535,4.16574287414551]	[4.01494789123535,4.16574287414551]	[-3.66700339317322,-0.597124755382538]	[-2.80194306373596,-2.07719898223877]	[-3.20000004768372,-1.38564062118530]	[-5.94802761077881,-7.01132869720459]	[4,2.77128124237061]	[-9.60000038146973,2.77128124237061]
[3.75101637840271,0]	[8.39999961853027,0.692820310592651]	[5.10082864761353,-2.63560175895691]	[0.377540677785873,-1.94767701625824]	[-0.266064077615738,1.51958572864532]	[-0.266064077615738,1.51958572864532]	[-3.65372610092163,2.13788962364197]	[-2.76044321060181,-2.11843061447144]	[-2.68372893333435,-1.38564062118530]	[-7.33826065063477,-7.29116153717041]	[4.61885356903076,2.87586617469788]	[-9.86512660980225,2.91771006584168]
[3.20000004768372,0]	[9.02648544311523,-0.361901253461838]	[4.81701755523682,-1.16060221195221]	[1.60000002384186,-1.38564062118530]	[-0.655214369297028,1.82159221172333]	[-0.655214369297028,1.82159221172333]	[-3.58287978172302,2.09952116012573]	[-2.75508141517639,3.72566938400269]	[-0.800000011920929,-4.15692186355591]	[-9.59040641784668,-5.71206283569336]	[-0.687209546566010,3.58308887481689]	[-9.60000038146973,2.77128124237061]
[2.37394571304321,-0.253742247819901]	[9.59933376312256,-1.38498580455780]	[5.58650445938110,0.0250509381294251]	[2.47550821304321,-1.25485670566559]	[0.777325451374054,2.82791328430176]	[0.777325451374054,2.82791328430176]	[-3.79999995231628,1.73205077648163]	[-2.79798865318298,-2.08157324790955]	[-3.60082411766052,-0.995157957077026]	[-12.1805925369263,-6.72916030883789]	[-0.00717738969251514,3.82656002044678]	[-8.80000019073486,2.07846093177795]
[4.15346050262451,0.265801697969437]	[10.4215211868286,-1.42173087596893]	[5.31055688858032,-0.00655487272888422]	[3.20000004768372,-1.38564062118530]	[3.59999990463257,-0.692820310592651]	[3.59999990463257,-0.692820310592651]	[-4,1.38564062118530]	[-1.90952682495117,-1.99604630470276]	[-3.03555417060852,-1.64753174781799]	[-11.1945161819458,-4.15134286880493]	[0.800000011920929,4.15692186355591]	[-9.52888202667236,2.26834130287170]
[3.93648219108582,0.110016137361526]	[6.05461215972900,-6.07693576812744]	[3.84709000587463,-2.13714694976807]	[3.00406503677368,-3.81755256652832]	[5.59498882293701,-0.427018612623215]	[5.59498882293701,-0.427018612623215]	[-3.83915376663208,-0.587099492549896]	[-1.20000004768372,-2.07846093177795]	[-1.43508648872375,-3.47565770149231]	[-5.94695138931274,-7.00600481033325]	[0.983153402805328,4.05450344085693]	[-9.19999980926514,2.07846093177795]
[3.69307851791382,0]	[5.86309289932251,-6.22454690933228]	[3.93961787223816,-0.958622038364410]	[1.59759497642517,-1.38440167903900]	[11.2312717437744,2.39429140090942]	[11.2312717437744,2.39429140090942]	[-3.59999990463257,-0.692820310592651]	[-1.17965364456177,-2.07680606842041]	[-1.49600112438202,-3.05512833595276]	[-6.40035200119019,-8.33116817474365]	[0.257560074329376,3.34446382522583]	[-7.98926401138306,1.32151889801025]
[2.89796757698059,0]	[5.05061197280884,-0.965131700038910]	[3.81695985794067,-1.02039504051209]	[3.70393466949463,-1.38352108001709]	[8.62314033508301,3.72996926307678]	[8.62314033508301,3.72996926307678]	[-3.60466980934143,-0.692619383335114]	[-0.388849169015884,-1.39213728904724]	[-4.80000019073486,-0.379760622978210]	[-7.62867212295532,-9.72503852844238]	[-0.400000005960465,3.46410155296326]	[-7.99708747863770,1.75597810745239]
[4,0]	[5.21431636810303,-0.690060615539551]	[2.23175883293152,0.654173970222473]	[3.57631969451904,-1.45008063316345]	[9.74957847595215,-0.693550884723663]	[9.74957847595215,-0.693550884723663]	[-3.58714866638184,1.46220195293427]	[-2.81406068801880,0.688050627708435]	[-1.43207907676697,-2.52981328964233]	[-8.09930229187012,-10.5146875381470]	[0.0603820793330669,2.34426259994507]	[-9.80000019073486,1.73205077648163]
[3.60000014305115,0]	[5.17857980728149,1.69398760795593]	[2.49021172523499,1.23997378349304]	[3.84898376464844,-4.23472309112549]	[10.0181827545166,0.690133154392242]	[10.0181827545166,0.690133154392242]	[-3.84620022773743,1.17699611186981]	[-3.32714796066284,0.666256189346314]	[-1.69144153594971,-2.82314682006836]	[-9.60000038146973,-11.7779455184937]	[0,2.77128124237061]	[-9.52087306976318,2.08927321434021]
[3.20000004768372,0]	[5.31308794021606,2.76341390609741]	[4.07101392745972,-0.876491308212280]	[0.0302330311387777,0.0668224543333054]	[7.77351045608521,1.38302230834961]	[7.77351045608521,1.38302230834961]	[-3.81288766860962,0.632783412933350]	[-5.45639324188232,0.866170227527618]	[-1.79920923709869,-2.46133160591126]	[-8.42565822601318,-2.54514646530151]	[-0.0930786132812500,2.07846093177795]	[-9.57528972625732,1.41641795635223]
[4,0]	[5.06874227523804,3.43980431556702]	[4.46511268615723,-0.599419176578522]	[1.79137444496155,-0.353817701339722]	[6.00551319122314,4.85489559173584]	[6.00551319122314,4.85489559173584]	[-3.59906411170959,-1.06572890281677]	[-4.03522443771362,-0.0724351555109024]	[-1.56111133098602,-2.57904338836670]	[-8.38430881500244,-2.05712199211121]	[0.400000005960465,2.07846093177795]	[-8.57819175720215,1.41194438934326]
[4,0]	[5.56777572631836,4.31800937652588]	[4.42290306091309,-0.694869637489319]	[1.99622857570648,-0.539293467998505]	[3.82643175125122,1.37510848045349]	[3.82643175125122,1.37510848045349]	[-3.72225952148438,-0.905133306980133]	[-4.04161310195923,0.00338970194570720]	[-2.23696494102478,-2.40800380706787]	[-8.98534107208252,-4.66838693618774]	[0.400000005960465,2.07846093177795]	[-8.15434074401856,2.40997076034546]
[2.80172610282898,-1.15239119529724]	[5.67467069625855,4.99861717224121]	[2.76730346679688,1.49022543430328]	[2.37341713905334,-0.949519634246826]	[1.26553261280060,1.20239901542664]	[1.26553261280060,1.20239901542664]	[-3.59999990463257,-0.692820310592651]	[-4.19999980926514,1.03923046588898]	[-2.49796748161316,-2.07846093177795]	[-10.4282388687134,-1.99041998386383]	[2.11612129211426,4.58850145339966]	[-8.44780158996582,3.16380429267883]
[2.73055458068848,-0.149541050195694]	[6.88583040237427,1.56702661514282]	[3.57844948768616,1.68890237808228]	[-1.58229410648346,-3.52058005332947]	[2.06119704246521,3.47025895118713]	[2.06119704246521,3.47025895118713]	[-3.59999990463257,0.692820310592651]	[-4.07550811767578,0.823604226112366]	[-2.64898371696472,-1.81689310073853]	[-10.4769077301025,-5.68111944198608]	[2.82079577445984,4.85133266448975]	[-8.00302410125732,2.84259772300720]
[3.99168229103088,0.0163181405514479]	[6.57917213439941,4.09813117980957]	[4.43294334411621,-0.518832087516785]	[6.73878097534180,-3.94844055175781]	[-1.17762756347656,0.639526784420013]	[-1.17762756347656,0.639526784420013]	[-3.65970087051392,0.365671306848526]	[-4.00495815277100,1.40179812908173]	[-2.82987308502197,-2.05005168914795]	[-10,-7.62102365493774]	[1.43770492076874,5.08361959457398]	[-11.4292583465576,5.18675708770752]
[3.99309229850769,0.00259678065776825]	[7.59999990463257,2.07846093177795]	[4.51222562789917,-0.626412093639374]	[5.57457256317139,-0.773649096488953]	[-0.798870801925659,1.37561130523682]	[-0.798870801925659,1.37561130523682]	[-3.52110886573792,-0.647455632686615]	[-4.10020399093628,1.56204104423523]	[-1.32449185848236,-1.60126686096191]	[-9.19999980926514,-7.62102365493774]	[1.63240242004395,5.48819780349731]	[-29.3916664123535,3.89535403251648]
[3.55721473693848,-0.0305286664515734]	[7.61798334121704,1.85841238498688]	[6.26254844665527,3.35164499282837]	[7.56159543991089,-2.07654142379761]	[-0.385782569646835,2.07504868507385]	[-0.385782569646835,2.07504868507385]	[-3.70962738990784,-0.882700622081757]	[-3.99742841720581,1.38817799091339]	[-1.21143782138824,-0.664998114109039]	[-5.31687784194946,-5.07336950302124]	[-0.0576448626816273,2.23630094528198]	[-23.2000007629395,4.15692186355591]
[4.35651063919067,-5.91876888275147]	[8.17034626007080,1.13221526145935]	[4.36782455444336,-0.636027216911316]	[13.5965518951416,-1.38748359680176]	[2.58114624023438,-0.427018612623215]	[2.58114624023438,-0.427018612623215]	[-2.86530947685242,2.15798163414001]	[-3.66422533988953,0.653958737850189]	[-0.318055659532547,-0.436987906694412]	[-6.47198438644409,-6.55183362960815]	[0.200000002980232,2.42487120628357]	[-16,5.54256248474121]
[4.57465267181397,-5.67227363586426]	[8.52860546112061,1.05585324764252]	[4.37707614898682,-0.649506926536560]	[13.8192548751831,-1.00587999820709]	[4.36730337142944,0.104584820568562]	[4.36730337142944,0.104584820568562]	[-3.35101628303528,-0.600937068462372]	[-5.85034418106079,4.56325864791870]	[-0.385891884565353,-0.699594616889954]	[-7.76300191879273,-8.96028327941895]	[0.290372550487518,2.26834130287170]	[-34.8721466064453,5.69159698486328]
[4.97481727600098,-4.34824466705322]	[9.04621982574463,-0.481079369783402]	[4.84256267547607,2.79029607772827]	[14.2124328613281,-1.04061126708984]	[8.40385627746582,3.45899605751038]	[8.40385627746582,3.45899605751038]	[-3.46134686470032,-1.23788678646088]	[-4.30859804153442,2.27070927619934]	[-0.400000005960465,-0.692820310592651]	[-7.48782253265381,-6.23376560211182]	[2.50609755516052,2.77128124237061]	[-30.2665824890137,4.74515724182129]
[4.34254312515259,-5.14568138122559]	[5.04653930664063,-5.11554384231567]	[4.17238569259644,-0.994936227798462]	[14.5843353271484,0.0432000607252121]	[3.71628880500793,4.02405977249146]	[3.71628880500793,4.02405977249146]	[-2.89600133895874,2.06325626373291]	[-3.59999990463257,0.692820310592651]	[0.100829742848873,-0.669461429119110]	[-7.71422767639160,-8.49761009216309]	[3,3.11769151687622]	[-39.4000015258789,5.19615221023560]
[4.41291284561157,-5.23221445083618]	[5.13054847717285,-5.80581760406494]	[4.22100543975830,-0.942862510681152]	[16.1444282531738,1.28373086452484]	[3.43325138092041,1.42790734767914]	[3.43325138092041,1.42790734767914]	[-5.40000009536743,-1.03923046588898]	[-4.55346059799194,2.87586617469788]	[2.15376257896423,-0.157309770584106]	[-11.6000003814697,-2.07846093177795]	[3.75101613998413,3.20253372192383]	[-39.5999984741211,3.46410155296326]
[4.66318273544312,-4.94734477996826]	[5.30173730850220,-6.03671979904175]	[5.19999980926514,2.70458030700684]	[13.6251478195190,-1.39259791374207]	[10.6158399581909,1.03772175312042]	[10.6158399581909,1.03772175312042]	[-5.19999980926514,-0.692820310592651]	[-4.40000009536743,3.46410155296326]	[4.48130464553833,1.32978749275208]	[-16.7999992370605,-2.77128124237061]	[0.00986051000654697,2.75083589553833]	[-35.7837753295898,2.56211161613464]
[4.40817880630493,-5.04939031600952]	[5.84429025650024,-5.85078096389771]	[4,-1.38564062118530]	[14,-0.692820310592651]	[9.64658927917481,1.06032502651215]	[9.64658927917481,1.06032502651215]	[-4.36730337142944,-0.427018612623215]	[-3.59999990463257,-0.692820310592651]	[5.12103462219238,2.53161334991455]	[-3.82116794586182,3.04786610603333]	[0.800000011920929,3.09371495246887]	[-39.0832481384277,6.88511848449707]
[4.47899723052979,-5.07465410232544]	[4.33174324035645,-5.94497728347778]	[4.20513534545898,-1.55820441246033]	[14.4224910736084,-0.00567751144990325]	[3.79455590248108,0.336055636405945]	[3.79455590248108,0.336055636405945]	[-4.40000009536743,-0.692820310592651]	[-3.72855687141418,0.653919637203217]	[0.00760173005983233,-0.0587428919970989]	[-4.38002300262451,2.10038208961487]	[-0.400000005960465,3.46410155296326]	[-39.5999984741211,4.15692186355591]
[4.73828077316284,-3.98347020149231]	[4.80077648162842,-5.63912153244019]	[3.84898376464844,-1.64720845222473]	[23.5614261627197,-6.91886091232300]	[1.19853365421295,0.691124141216278]	[1.19853365421295,0.691124141216278]	[-3.89037251472473,2.58140087127686]	[-4.35101604461670,3.81051158905029]	[2.09459781646729,1.51067197322845]	[-11.3554210662842,-10.2352256774902]	[-0.574843168258667,3.65398192405701]	[-39.7418632507324,1.93744981288910]
[4.46828269958496,-4.98537158966064]	[4.51238584518433,-0.955470323562622]	[3.90692138671875,-2.07846093177795]	[23.7661037445068,-8.32257556915283]	[-6.48023986816406,0.158461868762970]	[-6.48023986816406,0.158461868762970]	[-4.40000009536743,0]	[-2.79999995231628,-0.692820310592651]	[4.45838785171509,3.20197176933289]	[-10.6483783721924,-8.45876789093018]	[-0.754833340644836,4.11483955383301]	[-39,7.96743345260620]
[4.76582860946655,-4.74520874023438]	[4.83262729644775,-1.14527189731598]	[5.59999990463257,0]	[21.5962524414063,-8.32246780395508]	[-3.61908411979675,1.87036132812500]	[-3.61908411979675,1.87036132812500]	[-3.98775315284729,-0.428097695112228]	[-2.80205178260803,-0.712360262870789]	[-0.800000011920929,-4.15692186355591]	[-4.78859138488770,4.12785625457764]	[0.0603820793330669,3.19829988479614]	[-39.6165199279785,4.84001255035400]
[4.77520847320557,-4.24088239669800]	[4.79495048522949,-1.38678789138794]	[3.59999990463257,-2.07846093177795]	[18.3630886077881,-7.73519325256348]	[1.52965557575226,0.612469136714935]	[1.52965557575226,0.612469136714935]	[-3.99666357040405,2.74055504798889]	[-4,4.15692186355591]	[-1.09037256240845,-3.65398192405701]	[-4.43090295791626,2.75264263153076]	[0.394095361232758,3.45818543434143]	[-39.7096252441406,3.52058029174805]
[4.65700149536133,-3.92512226104736]	[5.49341011047363,-1.10487651824951]	[3.59999990463257,-2.07846093177795]	[15.5935945510864,-7.62027120590210]	[2.20743012428284,1.72955596446991]	[2.20743012428284,1.72955596446991]	[-3.90692138671875,2.61006426811218]	[-2.74278831481934,-2.05885338783264]	[-0.972023308277130,0.0679155513644218]	[-4.00444364547730,4.14573049545288]	[0.600000023841858,3.81051158905029]	[-38.6855163574219,9.21864795684815]
[4.50794887542725,-4.16269254684448]	[5.39583492279053,-1.02738535404205]	[5,0.346410155296326]	[13.9939537048340,-7.61868906021118]	[-13.9944515228271,4.15677261352539]	[-13.9944515228271,4.15677261352539]	[-4.00601482391357,2.89991641044617]	[-2.05466198921204,-1.27631759643555]	[-0.441205382347107,-0.401418238878250]	[-4.01259469985962,2.76399159431458]	[0.800000011920929,4.15692186355591]	[-39.2930755615234,6.44455289840698]
[3.96799111366272,-4.26948690414429]	[5.39966297149658,-0.679649829864502]	[4.39926528930664,0.691542565822601]	[12.3932838439941,-7.61788892745972]	[11.2120246887207,1.38600230216980]	[11.2120246887207,1.38600230216980]	[-4.27550792694092,0.215626239776611]	[-0.808130085468292,-1.42190051078796]	[-0.396417558193207,-0.609375536441803]	[-4.39494132995606,4.16104602813721]	[0.158430308103561,3.00731515884399]	[-38.6002464294434,10.0608100891113]
[4.96314859390259,-3.95644855499268]	[6.01185560226440,-0.698094725608826]	[4.70203256607056,0.692820310592651]	[14.1408443450928,-8.63093566894531]	[8.60888385772705,1.73559141159058]	[8.60888385772705,1.73559141159058]	[-4.13097429275513,0.109981954097748]	[-1.20000004768372,-2.07846093177795]	[-1.19757091999054,-4.84886360168457]	[-4.32253122329712,2.95796203613281]	[1.20000004768372,3.46410155296326]	[-38.7999992370606,9.00666427612305]
[4.46009922027588,-3.53533792495728]	[6.10701751708984,-0.466369628906250]	[8.39403343200684,-0.772181332111359]	[14.8046226501465,-0.691918730735779]	[12.4716768264771,-7.88883829116821]	[12.4716768264771,-7.88883829116821]	[-3.84248518943787,2.49317884445190]	[-4.06674242019653,1.44271957874298]	[-1.60000002384186,-4.15692186355591]	[-3.99062156677246,2.22040772438049]	[0.706195592880249,3.96695089340210]	[-38.6666679382324,9.69948482513428]
[4.60000038146973,-3.81051158905029]	[7.07550811767578,1.60126686096191]	[4.86294746398926,0.978493928909302]	[16.0214061737061,0.713420391082764]	[8.19702720642090,-4.84750509262085]	[8.19702720642090,-4.84750509262085]	[-3.83280825614929,2.53207278251648]	[-4.30203247070313,1.38564062118530]	[-1.79845535755157,-3.80937051773071]	[-3.92697715759277,1.20527195930481]	[-0.651684343814850,4.80627250671387]	[-38.7999992370606,9.00666427612305]
[4.40000009536743,-3.46410155296326]	[6.15526008605957,2.56316065788269]	[4.78642272949219,0.723751902580261]	[17.2100944519043,2.08325505256653]	[5.18540000915527,-4.83613443374634]	[5.18540000915527,-4.83613443374634]	[-3.99528694152832,2.81520271301270]	[-4.80000019073486,1.38564062118530]	[-2.01194095611572,-3.45715951919556]	[-5.39031791687012,7.63418912887573]	[-19.4000015258789,16.2812767028809]	[-2.80000019073486,4.15692186355591]
[2.59999990463257,-2.42487096786499]	[5.19860792160034,3.45482206344605]	[5.59999990463257,-1.38564062118530]	[17.2000007629395,2.07846093177795]	[13.6000003814697,-16.6276874542236]	[13.6000003814697,-16.6276874542236]	[-4.05710935592651,4.35950660705566]	[-4.80000019073486,1.38564062118530]	[-3.47796654701233,0.573215842247009]	[-6.30203247070313,8.14415931701660]	[-10.0061159133911,10.3884468078613]	[-2.40000009536743,4.15692186355591]
[2.60000014305115,-2.42487096786499]	[7.59999990463257,2.07846093177795]	[6.80766630172730,-0.691282391548157]	[14.4108009338379,-1.39301156997681]	[13.6000003814697,-16.6276874542236]	[13.6000003814697,-16.6276874542236]	[-4.10962724685669,1.95528149604797]	[-4.94008207321167,1.63577795028687]	[-2.32034611701965,-0.0863971114158630]	[-7.25335741043091,8.74522876739502]	[-19.2000007629395,16.6276874542236]	[-1.82245934009552,3.41815996170044]
[2.41449427604675,-1.67846095561981]	[6.12772130966187,4.13881254196167]	[7.91983985900879,-1.37212419509888]	[15.2207307815552,-0.237590014934540]	[0.594123601913452,2.19607949256897]	[0.594123601913452,2.19607949256897]	[-4.63397455215454,2.05303168296814]	[-4.81461858749390,1.36121952533722]	[-1.04549562931061,-0.435422956943512]	[-4.80263614654541,4.15127563476563]	[-8.60214042663574,8.63448524475098]	[-1.93961799144745,3.35951662063599]
[2.26141762733459,-1.44255042076111]	[5.85853719711304,4.73585796356201]	[8.09193325042725,-2.12356615066528]	[16.5764026641846,1.00388991832733]	[13.1945657730103,-3.46015858650208]	[13.1945657730103,-3.46015858650208]	[-4.19134855270386,0.644965887069702]	[-5.11301898956299,1.36587393283844]	[-1.20677220821381,-4.83351850509644]	[-4.80367040634155,2.76399731636047]	[-10.4021120071411,12.4615325927734]	[-1.98857772350311,3.40821313858032]
[2.04089879989624,-1.03160595893860]	[5.81300258636475,4.96033239364624]	[8.19687080383301,-2.63139319419861]	[22.1730232238770,-5.04919767379761]	[6.14357900619507,-1.64507079124451]	[6.14357900619507,-1.64507079124451]	[-3.81925487518311,-0.313059687614441]	[-3.99595284461975,1.38144397735596]	[-1.67550814151764,-4.28770589828491]	[-4.62266016006470,4.05071258544922]	[-12.4118309020996,14.6552715301514]	[-38.4000015258789,5.54256248474121]
[2.16058707237244,-2.03847026824951]	[7.32949972152710,4.29955482482910]	[6.82506227493286,0.754983007907867]	[25.2959671020508,-6.40965938568115]	[-22.9510154724121,16.1964359283447]	[-22.9510154724121,16.1964359283447]	[-3.84898376464844,2.50971341133118]	[-3.58732056617737,0.686817884445190]	[-2.29181098937988,-3.93267869949341]	[-4.61536407470703,3.11307859420776]	[5.99880647659302,-0.699293553829193]	[-39.5999984741211,0.692820310592651]
[1.66828632354736,-1.05650997161865]	[6.94557189941406,4.54237222671509]	[6.34424781799316,0.290812879800797]	[24.7991371154785,-8.30464649200440]	[-17.1632118225098,12.3929643630981]	[-17.1632118225098,12.3929643630981]	[-4,2.77128124237061]	[-4.64236688613892,1.11634171009064]	[-2.34109354019165,-3.72466301918030]	[-4.57658910751343,1.77874660491943]	[-6,7.62102365493774]	[-38.6000022888184,6.58179283142090]
[2.31560587882996,-1.98481464385986]	[6.49150180816650,3.52983927726746]	[8.47111797332764,-1.57552087306976]	[22.6812896728516,-8.93176269531250]	[4.38480186462402,-2.07129216194153]	[4.38480186462402,-2.07129216194153]	[-4,2.07846093177795]	[-4.44203472137451,0.990114629268646]	[-4.32025384902954,0.471917927265167]	[-4.79448556900024,4.15491104125977]	[-7.60033369064331,11.0851602554321]	[-39.0518608093262,5.17302417755127]
[2.13541674613953,-1.55358278751373]	[8.96340465545654,4.00800037384033]	[5.99807214736939,-0.158548146486282]	[21.5918483734131,-8.31012725830078]	[-5.99337768554688,4.43449401855469]	[-5.99337768554688,4.43449401855469]	[-4,1.38564062118530]	[-4.01535034179688,1.30010223388672]	[-1.95574164390564,-1.04562342166901]	[-4.60131883621216,3.11966252326965]	[-11.4049224853516,13.5168933868408]	[-38.7999992370606,7.62102365493774]
[1.89547979831696,-0.896411240100861]	[8.21236324310303,2.71979212760925]	[5.97820615768433,-0.401315867900848]	[19.8743820190430,-8.40546035766602]	[-23.2000007629395,16.6276874542236]	[-23.2000007629395,16.6276874542236]	[-4.06777334213257,0.863872170448303]	[-4.23289108276367,1.22421562671661]	[-0.960546433925629,-1.29325580596924]	[-4.40207672119141,2.05696368217468]	[-3.86958527565002,4.08124017715454]	[-40,0]
[2.07089185714722,-1.76388037204742]	[5.92951297760010,-3.52413058280945]	[5.99697875976563,-1.21394169330597]	[15.6105413436890,-7.62734365463257]	[-20.3999996185303,14.5492267608643]	[-20.3999996185303,14.5492267608643]	[-4,0]	[-4.83068799972534,1.34171509742737]	[-2.12154817581177,-4.14959526062012]	[-3.81037950515747,-0.718726217746735]	[-4,6.23538303375244]	[-38.5999984741211,8.66025447845459]
[2.25788545608521,-1.20159506797791]	[5.83703708648682,-3.81960868835449]	[6.32713890075684,-0.122292056679726]	[14.3582973480225,-7.61124229431152]	[-22.9510154724121,16.1964359283447]	[-22.9510154724121,16.1964359283447]	[-3.79127216339111,2.29314064979553]	[-4.77728509902954,1.34861648082733]	[-2.44953131675720,-4.09939289093018]	[-6.06387758255005,9.11017036437988]	[-4.19831657409668,8.67220592498779]	[-39.7999992370606,2.42487120628357]
[2.14850258827209,-2.21542525291443]	[5.56409645080566,-4.19206809997559]	[6.00552129745483,-0.705931425094605]	[12.3964767456055,-7.61079740524292]	[-21.6449184417725,14.9804792404175]	[-21.6449184417725,14.9804792404175]	[-3.87985658645630,1.63806903362274]	[-4.61244487762451,1.67775022983551]	[-5.41854333877564,1.57691800594330]	[-6.81287813186646,9.87212562561035]	[-5.19999980926514,11.7779455184937]	[-37.8000030517578,12.1243553161621]
[1.91299843788147,-1.60910964012146]	[5.05550527572632,-4.41187477111816]	[6.09307861328125,-1.38564062118530]	[15.2813262939453,-9.14645576477051]	[-15.6635046005249,11.0629711151123]	[-15.6635046005249,11.0629711151123]	[-3.73844313621521,-0.350735038518906]	[-4.68150949478149,1.63057184219360]	[-4.01327657699585,-0.695259094238281]	[-3.90219235420227,1.19700753688812]	[-2.40000009536743,2.77128124237061]	[-38.4000015258789,9.69948482513428]
[2.25031876564026,-1.48401737213135]	[4.97810363769531,-4.90624904632568]	[6,-2.07846093177795]	[22.1972637176514,-9.35782527923584]	[-21.6495723724365,14.9809389114380]	[-21.6495723724365,14.9809389114380]	[-5.35815429687500,-0.0383170805871487]	[-4.93220329284668,1.33413815498352]	[-0.794988989830017,-1.81265926361084]	[-6.16148614883423,8.42866039276123]	[6.00961971282959,2.06674051284790]	[-39.1396179199219,5.74305295944214]
[2.39012193679810,-2.82320213317871]	[4.30005216598511,-6.67598676681519]	[5.96217250823975,-0.662562191486359]	[20.3926982879639,-9.00265312194824]	[6.79647970199585,0.694832861423492]	[6.79647970199585,0.694832861423492]	[-5.57631731033325,1.96592390537262]	[-5.33433008193970,1.29129445552826]	[-1.66262352466583,-4.00401210784912]	[-23.8060245513916,-21.6096382141113]	[6,2.07846093177795]	[-39.5999984741211,4.84974241256714]
[2.37976408004761,-2.02201008796692]	[7.27965164184570,-6.39013528823853]	[5.94537305831909,-1.55097067356110]	[14.9541826248169,-0.948867440223694]	[3.95246434211731,1.73918581008911]	[3.95246434211731,1.73918581008911]	[-4.00003099441528,2.76630187034607]	[-5.37089395523071,1.30397474765778]	[-2.24653935432434,-3.89112019538879]	[-5.19999980926514,4.52730846405029]	[-2.19992613792419,3.79228281974793]	[-38.4000015258789,10.3256044387817]
[2.64898371696472,-1.81689310073853]	[3.09153652191162,-5.16240262985230]	[6.09307861328125,-1.91724407672882]	[14.6138429641724,-2.07846093177795]	[1.59949135780334,2.77491569519043]	[1.59949135780334,2.77491569519043]	[-4.00228023529053,2.77365875244141]	[-5.31360530853272,1.20127379894257]	[-3.74372363090515,-3.91842913627625]	[-4.98074531555176,3.08434104919434]	[-1.79987335205078,5.19448804855347]	[-39.1493377685547,7.25091934204102]
[2.40000009536743,-1.38564062118530]	[4.79689407348633,-5.06571531295776]	[6.06450033187866,-2.58174014091492]	[15.1949491500855,-1.36871254444122]	[-1.17958390712738,1.93382143974304]	[-1.17958390712738,1.93382143974304]	[-3.88520932197571,2.92690229415894]	[-4.80000019073486,2.07846093177795]	[-4.51442861557007,0.964928328990936]	[-4.80000019073486,2.07846093177795]	[-1.62768554687500,6.76698637008667]	[-38.4000015258789,9.69948482513428]
[2.40000009536743,-1.38564062118530]	[4.71438741683960,-5.57941389083862]	[5.97858953475952,-2.09506106376648]	[17.4483604431152,-0.149955898523331]	[-4.39415788650513,1.37145030498505]	[-4.39415788650513,1.37145030498505]	[-3.99919891357422,2.77732324600220]	[-5.19906616210938,2.10427355766296]	[-2.59215450286865,-0.957728743553162]	[-5.41919994354248,4.70062541961670]	[0.0503717847168446,6.50556468963623]	[-38.4000015258789,9.69948482513428]
[2.65120410919189,-0.950042068958283]	[5.23342657089233,-5.58697366714478]	[5.66038179397583,-2.34426259994507]	[18.4008712768555,1.39169776439667]	[-4.16584300994873,1.38010132312775]	[-4.16584300994873,1.38010132312775]	[-4.15346050262451,3.03708291053772]	[-5.69912147521973,1.73914909362793]	[-0.743782341480255,-2.03892874717712]	[-5.20850086212158,3.47042131423950]	[-1.16807103157043,7.59211397171021]	[-38.9333343505859,8.31384372711182]
[2.29098820686340,-1.35119557380676]	[6.64898395538330,-5.54256248474121]	[5.40447950363159,-2.67909836769104]	[17.9469509124756,1.64720845222473]	[10.0024156570435,0.693790018558502]	[10.0024156570435,0.693790018558502]	[-4.39900779724121,3.49746584892273]	[-5.60458803176880,1.36768138408661]	[-2.00623393058777,-3.51134085655212]	[-4.80853271484375,1.70521736145020]	[-1.60000002384186,2.77128124237061]	[-39.0429191589356,6.64232492446899]
[2.38346338272095,-0.506525397300720]	[6.97869348526001,-5.45564508438110]	[5.30221891403198,-2.28611731529236]	[21.0549240112305,-4.97192859649658]	[7.44845533370972,1.45227396488190]	[7.44845533370972,1.45227396488190]	[-4.83043241500855,3.07519459724426]	[-5.78615713119507,1.38564062118530]	[-3.47517395019531,-3.71279883384705]	[-4.87414312362671,3.29768919944763]	[4,2.77128124237061]	[-38.9095573425293,7.65180587768555]
[2.55692434310913,-2.38741683959961]	[5.59999990463257,-5.54256248474121]	[4.78869724273682,-2.26140689849854]	[18.3085880279541,-4.01916790008545]	[6.00140523910523,3.47587561607361]	[6.00140523910523,3.47587561607361]	[-4.80166292190552,2.80635786056519]	[-5.59999990463257,1.38564062118530]	[-3.88845729827881,2.00765895843506]	[-4.44224119186401,2.10632133483887]	[5.56149005889893,2.45822143554688]	[-38.8002357482910,7.62865352630615]
[2.34706544876099,-1.18986797332764]	[5.25707340240479,-1.36451065540314]	[2.38854598999023,-1.58906900882721]	[16.4704856872559,-3.45481991767883]	[3.28487896919251,3.07167601585388]	[3.28487896919251,3.07167601585388]	[-3.97594857215881,2.58424830436707]	[-6.95914649963379,1.12407279014587]	[-0.983964025974274,0.823712766170502]	[-4.19133090972900,-0.314042866230011]	[5.19999980926514,2.77128124237061]	[-38.7999992370606,8.48352813720703]
[2.69037246704102,-3.27422118186951]	[5.58256006240845,-1.36343932151794]	[1.92420530319214,-0.994421958923340]	[15.6075382232666,-3.46604776382446]	[-1.11129939556122,1.81689572334290]	[-1.11129939556122,1.81689572334290]	[-3.94401645660400,2.79812932014465]	[-5.70372581481934,2.07846093177795]	[-1.79409408569336,-3.42732954025269]	[-6.66483211517334,9.48354434967041]	[5.11053514480591,3.74526047706604]	[-39.6010665893555,3.45284986495972]
[2.45727777481079,-1.36119472980499]	[5.68405532836914,-1.17494070529938]	[5.59811401367188,0.0111295972019434]	[15.3863353729248,-2.96409845352173]	[-3.20827651023865,1.38178873062134]	[-3.20827651023865,1.38178873062134]	[-4.10973405838013,3.14860343933105]	[-3.57931613922119,0.806420326232910]	[-2.63749003410339,-2.69370818138123]	[-6.79061841964722,10.3918867111206]	[5.20462036132813,4.85656499862671]	[-32.0030975341797,5.72222042083740]
[2.15567588806152,-1.05205738544464]	[6.31429481506348,-0.813904643058777]	[2.79867219924927,-2.17931342124939]	[16.7809238433838,-2.77621364593506]	[-3.62697315216064,1.37872993946075]	[-3.62697315216064,1.37872993946075]	[-4.14758014678955,3.18326163291931]	[-3.53843331336975,0.664348661899567]	[-1.49367332458496,-3.40290522575378]	[-7.10040712356567,10.5992279052734]	[-1.39981961250305,3.06184005737305]	[-38.7999992370606,7.62102365493774]
[2,-0.692820310592651]	[7.96433019638062,0.973111748695374]	[-0.0539845451712608,-2.46515464782715]	[16.8446578979492,-1.57640027999878]	[-4.01467990875244,1.38267326354980]	[-4.01467990875244,1.38267326354980]	[-4.33107280731201,2.58620142936707]	[-4.18036699295044,0.851181924343109]	[-2.51328992843628,-2.77271008491516]	[-7.59659671783447,11.7728261947632]	[3.59999990463257,3.46410155296326]	[-4.82375001907349,-3.41717624664307]
[2.59194827079773,-1.10662090778351]	[8.15825462341309,2.96928811073303]	[5.18820858001709,0.142260566353798]	[21.5917263031006,-5.52733373641968]	[11.0028524398804,0.131591320037842]	[11.0028524398804,0.131591320037842]	[-4.47601127624512,2.23312330245972]	[-4.28526258468628,0.710698783397675]	[-2.50962758064270,-2.58140087127686]	[-27.5665912628174,-20.4565868377686]	[-1.10554862022400,4.15473461151123]	[-5.19999980926514,-4.84974241256714]
[2.37799310684204,-1.27160108089447]	[7.59573459625244,4.49414396286011]	[5.19525146484375,-0.709812343120575]	[20.2838611602783,-5.16046714782715]	[10,0.692820310592651]	[10,0.692820310592651]	[-3.92112660408020,2.80008435249329]	[-4.15346050262451,1.11983895301819]	[-1.88440680503845,-2.77371382713318]	[-24.7832164764404,-22.1533889770508]	[2.40000009536743,4.15692186355591]	[-0.800000011920929,2.77128124237061]
[2.20000004768372,-1.03923046588898]	[8.17699623107910,-1.20422363281250]	[4.79925584793091,-0.00331283966079354]	[22.0517272949219,-6.75992488861084]	[7.00423669815064,4.35205841064453]	[7.00423669815064,4.35205841064453]	[-3.99312782287598,2.78967499732971]	[-4.31005811691284,1.37216591835022]	[-2.95101618766785,-2.07846093177795]	[-26.4249744415283,-21.9708232879639]	[-0.798562228679657,5.25745677947998]	[-1.22417402267456,2.77314662933350]
[2.14518642425537,-0.944290339946747]	[8.39999961853027,0.692820310592651]	[4.79966211318970,-0.0279276948422194]	[24.0071697235107,-8.31756782531738]	[7.01580286026001,4.37543773651123]	[7.01580286026001,4.37543773651123]	[-3.80125164985657,3.50608801841736]	[-4.44336652755737,1.03991353511810]	[-3.54695129394531,-1.64720845222473]	[-21.6001949310303,-20.3159503936768]	[-0.400000005960465,6.23538303375244]	[-1.61847221851349,2.77239918708801]
[2.40000009536743,-1.38564062118530]	[8.21649551391602,1.61609697341919]	[4.82174062728882,-0.0892978087067604]	[22.0489444732666,-7.82439374923706]	[1.75287771224976,1.55388581752777]	[1.75287771224976,1.55388581752777]	[-4.39682102203369,3.46565413475037]	[-4.83865785598755,1.11203563213348]	[-4.02305555343628,-1.26698005199432]	[-11.3969144821167,-12.0485982894897]	[0.395070612430573,5.53506088256836]	[-1.79999995231628,2.42487096786499]
[2.49307870864868,-1.22442376613617]	[8.39999961853027,2.07846093177795]	[3.22432589530945,-1.38367974758148]	[21.5971240997314,-8.31147670745850]	[1.23615968227386,2.12237238883972]	[1.23615968227386,2.12237238883972]	[-4.48071289062500,3.78623342514038]	[-5.13961791992188,1.11983895301819]	[-4.00935697555542,-1.48420190811157]	[-5.12640380859375,4.54932022094727]	[-0.598444223403931,1.72211682796478]	[-0.397677391767502,3.42555451393127]
[2.40000009536743,-1.38564062118530]	[8.18074512481690,2.07846093177795]	[4,-1.38564062118530]	[22.2282733917236,-8.82416057586670]	[0.0664103701710701,2.79026436805725]	[0.0664103701710701,2.79026436805725]	[-3.59999990463257,3.46410155296326]	[-5.51971340179443,0.954418301582336]	[-4.27899599075317,-1.46165561676025]	[-4.80000019073486,2.77128124237061]	[-0.706921398639679,2.07846093177795]	[-1.99990737438202,2.07586455345154]
[2.40103197097778,-1.38807463645935]	[7.60000944137573,-0.694111466407776]	[3.91395497322083,-1.53467524051666]	[20.8500461578369,-8.74074172973633]	[-1.56566321849823,1.63808286190033]	[-1.56566321849823,1.63808286190033]	[-3.93346261978149,3.33138823509216]	[-4.80000019073486,1.38564062118530]	[-6.35621690750122,-0.371690005064011]	[-5.75440883636475,5.81073093414307]	[-0.800000011920929,2.77128124237061]	[-2.80308961868286,0.659310221672058]
[2.40000009536743,-1.38564062118530]	[8.19999980926514,0.346410155296326]	[3,-0.346410155296326]	[17.8927726745605,-7.09417390823364]	[-2.60495185852051,1.47396564483643]	[-2.60495185852051,1.47396564483643]	[-4.37237453460693,3.49825358390808]	[-5.20000028610230,1.38564062118530]	[-5.94651651382446,-1.36918151378632]	[-5.20397615432739,3.46946382522583]	[4.40000009536743,3.46410155296326]	[-6.14548826217651,-1.59573554992676]
[2.40000009536743,-1.38564062118530]	[9.41101455688477,2.92481637001038]	[4.13056468963623,-1.29188239574432]	[15.5995321273804,-6.92259263992310]	[-3.41207361221313,1.03590738773346]	[-3.41207361221313,1.03590738773346]	[-4.13803911209106,2.36532592773438]	[-5.58646297454834,1.39660167694092]	[-5.09037256240845,-0.882700622081757]	[-4.96131086349487,2.50984144210815]	[4.19999980926514,4.50333213806152]	[-39.5999984741211,0.692820310592651]
[2.27150130271912,-1.12988150119782]	[8.97705268859863,4.45668840408325]	[4.41088008880615,-1.23550093173981]	[15.6655216217041,-7.23304033279419]	[-1.86366665363312,1.82187974452972]	[-1.86366665363312,1.82187974452972]	[-4.01313543319702,3.70613646507263]	[-5.63041782379150,1.34704411029816]	[-5.23254680633545,-0.710508227348328]	[-6.79384660720825,10.4012012481689]	[4.00324010848999,5.54629898071289]	[-39.5999984741211,0.692820310592651]
[2.48986387252808,-0.610572814941406]	[8.63073539733887,5.29497051239014]	[3.59999990463257,0.692820310592651]	[15.5143556594849,-3.30009794235230]	[13.6000003814697,-1.38564062118530]	[13.6000003814697,-1.38564062118530]	[-4.17786407470703,3.46736836433411]	[-5.61021661758423,1.35823595523834]	[-6.46944570541382,0.386118263006210]	[-24.3510150909424,-14.4643840789795]	[4.41064977645874,6.93193626403809]	[-6.95722723007202,-2.76970458030701]
[2.31615352630615,-1.51965761184692]	[7.74545621871948,4.44841814041138]	[3.49037265777588,0.882700622081757]	[15.3999996185303,-3.11769151687622]	[13.3415050506592,-0.371159821748734]	[13.3415050506592,-0.371159821748734]	[-5.59711074829102,3.79791069030762]	[-5.76243877410889,1.05618453025818]	[-6.49486732482910,0.148561716079712]	[-26.0107936859131,-18.6677417755127]	[-0.924491882324219,3.24847531318665]	[-33.8059616088867,9.35430049896240]
[2.40062737464905,-0.400108009576798]	[9.22870254516602,1.88638103008270]	[4.02590703964233,-1.38488197326660]	[16.3421058654785,-2.47977399826050]	[11.0586824417114,2.67564415931702]	[11.0586824417114,2.67564415931702]	[-3.99539065361023,4.78863334655762]	[-5.93450498580933,0.715513229370117]	[-6.34728145599365,-0.905508756637573]	[-4.67369031906128,8.19060802459717]	[3.09796738624573,3.11769151687622]	[-39.6755065917969,0.130783915519714]
[2.40000009536743,-2.77128124237061]	[8.42010784149170,-0.685263276100159]	[4.28258991241455,-0.973337769508362]	[35.5630493164063,11.9083776473999]	[10,3.46410155296326]	[10,3.46410155296326]	[-4.80000019073486,4.15692186355591]	[-5.93587303161621,0.672630131244659]	[-9.23412704467773,2.69905900955200]	[-4.40000009536743,7.62102365493774]	[3.90203261375427,3.46410155296326]	[-39.5999984741211,0.692820310592651]
[2.83186984062195,-3.19016003608704]	[7.16842174530029,-2.75464344024658]	[4.66057014465332,1.86647582054138]	[17.5982341766357,-4.15159416198731]	[4.04690361022949,4.19933700561523]	[4.04690361022949,4.19933700561523]	[-3.79999995231628,4.50333213806152]	[-5.87422466278076,1.65144228935242]	[-8.32798767089844,2.48551487922668]	[-5.60675525665283,5.54292869567871]	[-0.798807621002197,4.15591430664063]	[-7.60355186462402,-3.06486487388611]
[2.50962758064270,-2.58140087127686]	[7.09068918228149,-3.01693797111511]	[4.02507066726685,-1.26669156551361]	[16.3649063110352,-3.71984434127808]	[3.45192861557007,1.23869383335114]	[3.45192861557007,1.23869383335114]	[-4.24898386001587,3.89535403251648]	[-6.82652425765991,1.60126686096191]	[-7.59999990463257,0.692820310592651]	[-4.78958225250244,6.85419559478760]	[1.75798606872559,3.56741094589233]	[-6.81855392456055,-3.31952738761902]
[2.42435002326965,-1.03561091423035]	[6.50479412078857,-3.49316167831421]	[4.14507484436035,-0.895289003849030]	[15.6101875305176,-3.46665334701538]	[1.59560155868530,1.38145542144775]	[1.59560155868530,1.38145542144775]	[-4.44312143325806,3.90842127799988]	[-6.21384286880493,1.38564062118530]	[-7.05186271667481,0.123179391026497]	[-4.95839023590088,2.51088166236877]	[-0.333529680967331,4.96420860290527]	[-38.4000015258789,9.69948482513428]
[2.51991391181946,-1.08422148227692]	[5.59999990463257,-4.15692186355591]	[4.83206796646118,2.60186624526978]	[16.1979446411133,-3.09661149978638]	[2.12726306915283,1.68904507160187]	[2.12726306915283,1.68904507160187]	[-4.84284448623657,3.29483199119568]	[-6.26359176635742,1.39356911182404]	[-9.01218700408936,3.48412561416626]	[-4.81240892410278,4.36510372161865]	[0.214041545987129,5.17171096801758]	[-39.5999984741211,-0.692820310592651]
[2.41190552711487,-1.12097251415253]	[5.61359214782715,-4.20656299591064]	[5.38577651977539,0.962352871894836]	[16.7992610931397,-2.77212429046631]	[4.00780534744263,4.16893482208252]	[4.00780534744263,4.16893482208252]	[-4.07016277313232,4.08770465850830]	[-7.36395645141602,1.41696572303772]	[-9.54455852508545,3.54149866104126]	[-8.39334678649902,4.84393501281738]	[1.89554369449615,8.78947544097900]	[-39.7510147094727,-0.431252479553223]
[1.91830253601074,-0.936826825141907]	[9.04570293426514,-6.23583173751831]	[3.90740966796875,-0.607989847660065]	[18.2013626098633,-1.73123979568481]	[-2.82171082496643,0.682375371456146]	[-2.82171082496643,0.682375371456146]	[-2.77945780754089,5.36102151870728]	[-7.97231435775757,0.692820310592651]	[-10.3794918060303,3.25104355812073]	[-8.39578247070313,4.84782075881958]	[1.83812725543976,7.95598745346069]	[-8.38989353179932,-3.45167708396912]
[1.90588140487671,-0.707602798938751]	[4.67998838424683,-4.25568771362305]	[5,3.11769151687622]	[19.2951393127441,-5.27386569976807]	[-2.81109189987183,0.685960292816162]	[-2.81109189987183,0.685960292816162]	[-4.64625549316406,4.93522596359253]	[-8.30690383911133,0.690493524074554]	[-9.06443595886231,3.35443377494812]	[-8.19335269927979,9.34755229949951]	[-0.324491858482361,2.20924496650696]	[-7.57571887969971,-3.95362567901611]
[1.91395485401154,-0.841854929924011]	[4.90366601943970,-4.57030773162842]	[4.92420196533203,0.341162592172623]	[17.0604572296143,-4.84951877593994]	[-2.79999995231628,0.692820310592651]	[-2.79999995231628,0.692820310592651]	[-4.94981050491333,4.67458486557007]	[-6.80000019073486,2.07846093177795]	[-9.58882617950440,3.25633287429810]	[-8.96443843841553,14.2135457992554]	[-0.400000005960465,2.07846093177795]	[-7.06880140304565,-4.06073427200317]
[2.48857212066650,-0.915908753871918]	[5.84653949737549,-4.58394050598145]	[3.77069497108459,-0.782953143119812]	[20.4943161010742,-7.27290248870850]	[3.81925487518311,-0.692820310592651]	[3.81925487518311,-0.692820310592651]	[-5.29796743392944,4.68005752563477]	[-6.73460674285889,2.07846093177795]	[-8.84428119659424,3.01494836807251]	[-9.73029708862305,27.6337890625000]	[-0.600000023841858,2.42487096786499]	[-37.6603813171387,12.6886148452759]
[2.40000009536743,-1.38564062118530]	[5.84119701385498,-4.73321151733398]	[5.59999990463257,1.38564062118530]	[16.0896320343018,-5.68997764587402]	[11.0459613800049,0.246358782052994]	[11.0459613800049,0.246358782052994]	[-4.21925497055054,5.16280174255371]	[-7.59999990463257,2.07846093177795]	[-0.771708905696869,-2.38350486755371]	[-0.950606524944305,4.73929405212402]	[3.44653940200806,3.72990322113037]	[-39.5999984741211,-0.161216884851456]
[2.35538411140442,-1.06683790683746]	[6.78865909576416,-4.94791555404663]	[5.48613977432251,0.864241302013397]	[16.3866996765137,-6.21406936645508]	[12.8000001907349,1.38564062118530]	[12.8000001907349,1.38564062118530]	[0.213118046522141,-0.285812616348267]	[-6.67422485351563,1.65144228935242]	[-1.20000004768372,-2.07846093177795]	[-9.63605976104736,-0.921535193920136]	[3.45304870605469,4.50333213806152]	[-40,0]
[2.16340446472168,-1.01101553440094]	[7.22652435302734,-5.06536865234375]	[5.52714014053345,0.457517057657242]	[15.1789064407349,-6.27278566360474]	[9.42677402496338,2.97732996940613]	[9.42677402496338,2.97732996940613]	[1.28505253791809,-0.773702502250671]	[-6.40000009536743,1.38564062118530]	[-0.860382080078125,-0.958622038364410]	[-9.12888240814209,0.436239093542099]	[2.59320545196533,5.17902278900147]	[-7.04653930664063,-4.42272377014160]
[2,-0.692820310592651]	[4.74236345291138,-5.06527614593506]	[9.53367424011231,0.335928320884705]	[16.3953819274902,-7.61896800994873]	[6.30203247070313,4.32660675048828]	[6.30203247070313,4.32660675048828]	[0,0]	[-8.17754077911377,1.17001438140869]	[-1.20000004768372,-1.55532526969910]	[-7.90692138671875,1.01525413990021]	[1.48415946960449,6.11450481414795]	[-37.2000007629395,14.5492267608643]
[2,-0.692820310592651]	[5.21312046051025,-5.06200599670410]	[5.61367988586426,-0.125511929392815]	[16.3956336975098,-3.45340347290039]	[9.12593078613281,-0.0769621804356575]	[9.12593078613281,-0.0769621804356575]	[0.0602899417281151,-0.00472918478772044]	[-9.19999980926514,0.692820310592651]	[-0.358811467885971,-0.437462896108627]	[-7.58010864257813,1.76760792732239]	[-0.475508153438568,2.90206527709961]	[-39.6109352111816,0.682737171649933]
[2.40000009536743,-1.38564062118530]	[5.67631435394287,-4.93736314773560]	[5.59999990463257,0]	[16.5303554534912,-2.91919398307800]	[5.06580734252930,0.614403128623962]	[5.06580734252930,0.614403128623962]	[0.210328161716461,-0.0829230919480324]	[-9.95508098602295,0.431252479553223]	[-0.572090327739716,-0.692820310592651]	[-7.79299116134644,2.42268776893616]	[1.60062301158905,2.76045107841492]	[-39.7096252441406,1.64222192764282]
[2.40796947479248,-1.38633215427399]	[6.18488597869873,-4.84757184982300]	[8.40137290954590,-0.680978059768677]	[31.9735164642334,7.18744897842407]	[6.00267314910889,4.85719871520996]	[6.00267314910889,4.85719871520996]	[0.225932255387306,-0.153715059161186]	[-3.47550797462463,0.908446550369263]	[-0.278732419013977,-0.455771088600159]	[-8.08651447296143,2.92179250717163]	[2.46038198471069,3.19829988479614]	[-36.6059532165527,15.5806627273560]
[2.40871620178223,-1.38797879219055]	[8.70410537719727,-0.545300006866455]	[8.93766689300537,-0.308836877346039]	[36.0088043212891,11.1013078689575]	[1.98953127861023,0.676510512828827]	[1.98953127861023,0.676510512828827]	[0.213130891323090,0.217177137732506]	[-3.59999990463257,0.692820310592651]	[-0.400000005960465,-0.692820310592651]	[-9.17284393310547,0.677462637424469]	[-0.186157226562500,3.62531852722168]	[-39.4574737548828,4.04811763763428]
[2.43316197395325,-1.37959325313568]	[7.96992969512939,0.693524360656738]	[9.55711078643799,-0.0196755025535822]	[15.4768171310425,-3.98473668098450]	[0.386691629886627,0.674976050853729]	[0.386691629886627,0.674976050853729]	[0.192132934927940,0.0930158793926239]	[-4.07550811767578,0.562036395072937]	[-0.309575140476227,-0.621420145034790]	[-8.77171897888184,1.38574922084808]	[0.802038252353668,3.55109429359436]	[-39.4489822387695,5.63444566726685]
[2.21243762969971,-1.06077277660370]	[8.01129817962647,1.45401918888092]	[4.70045185089111,0.542478263378143]	[16.2903728485107,-3.27422118186951]	[-0.400000005960465,2.07846093177795]	[-0.400000005960465,2.07846093177795]	[0.246539309620857,-0.427018612623215]	[-4.30226564407349,0.491425603628159]	[1.12888908386230,-0.324468672275543]	[-8.57321643829346,2.43773746490479]	[-0.182530567049980,3.05583906173706]	[-36.6339912414551,15.5615453720093]
[2.20000004768372,-1.03923046588898]	[8.04457283020020,-0.135449230670929]	[8.39999961853027,-0.692820310592651]	[14.9995632171631,-3.12233948707581]	[-5.80486917495728,-0.357581228017807]	[-5.80486917495728,-0.357581228017807]	[0.109069570899010,0.0344970785081387]	[-3.98297858238220,1.42595744132996]	[2.10779571533203,0.593520343303680]	[-8.37871360778809,3.48140120506287]	[-0.848983764648438,3.11769127845764]	[-39.0973472595215,7.12625741958618]
[2.10911607742310,-1.09956932067871]	[8.40527820587158,0.695258021354675]	[8.18470191955566,-1.22319889068604]	[16.0867862701416,-4.31763601303101]	[-3.35883569717407,0.741189777851105]	[-3.35883569717407,0.741189777851105]	[-0.0318622849881649,-0.209539949893951]	[-4.06196403503418,1.00245034694672]	[2.20171952247620,0.535088300704956]	[-8.60000038146973,3.81051158905029]	[-0.153460696339607,2.50547957420349]	[-39.2069816589356,6.93457555770874]
[2.40000009536743,-1.38564062118530]	[8.39999961853027,1.54685747623444]	[7.94618558883667,-1.19096934795380]	[32.4000015258789,-11.7779455184937]	[5.59999990463257,0]	[5.59999990463257,0]	[-0.346420735120773,-0.656442403793335]	[-4.41052865982056,0.718364775180817]	[-0.202247768640518,-0.235117912292480]	[-10.6826715469360,0.585181236267090]	[0,2.77128124237061]	[-38.4000015258789,9.69948482513428]
[2.26881217956543,-1.70512878894806]	[7.81019210815430,4.16376733779907]	[5.17218399047852,0.927667319774628]	[14.4346609115601,-5.44822406768799]	[7.48812818527222,2.11544871330261]	[7.48812818527222,2.11544871330261]	[0.153460696339607,-0.265801697969437]	[-4.80000019073486,0.531603395938873]	[0.109680131077766,0.0509662628173828]	[-10.2498016357422,1.20844411849976]	[-0.382976979017258,2.03448748588562]	[-38.3991928100586,9.69473171234131]
[2.46340060234070,-0.941435098648071]	[8.64898395538330,1.12407279014587]	[5.19922304153442,0.692012190818787]	[11.1999998092651,-4.15692186355591]	[6.80000019073486,3.46410155296326]	[6.80000019073486,3.46410155296326]	[0.151016265153885,-0.261567831039429]	[-5.19999980926514,0.692820310592651]	[1.72667527198792,0.644646763801575]	[-9.80647182464600,2.40041851997376]	[0,2.18847703933716]	[-39,7.96743392944336]
[2.37861561775208,-1.83823442459106]	[8.81188964843750,1.41658902168274]	[7.25857019424439,-1.91743612289429]	[13.5735826492310,-4.11975097656250]	[8.40456295013428,-0.699922204017639]	[8.40456295013428,-0.699922204017639]	[0.190323308110237,0.0998767241835594]	[-5.59202384948731,0.573608696460724]	[-0.929806888103485,-4.11376857757568]	[-9.30461597442627,3.66646122932434]	[0.153460696339607,2.50547957420349]	[-39.2052993774414,6.90346813201904]
[2.40000009536743,-2.77128124237061]	[8.73091983795166,4.44863891601563]	[7.78531026840210,-2.51729774475098]	[16.3999996185303,-3.46410155296326]	[6.40674686431885,-0.00329014309681952]	[6.40674686431885,-0.00329014309681952]	[0.141372248530388,0.0253001637756825]	[-5.79257106781006,2.87469077110291]	[-1.20000004768372,-3.46410155296326]	[-9.39999961853027,3.81051158905029]	[1.41384279727936,4.15692186355591]	[-39.2000007629395,6.92820310592651]
[2.62790966033936,-3.16603231430054]	[8.40747833251953,5.43953323364258]	[6.68687486648560,-2.70505952835083]	[25.3022365570068,-8.90069961547852]	[-0.197781935334206,0.249841794371605]	[-0.197781935334206,0.249841794371605]	[-0.176883012056351,-0.286333739757538]	[-6.66697883605957,1.50165116786957]	[-1.53961789608002,-3.19829988479614]	[-9.52918720245361,4.03427124023438]	[1.19999992847443,4.84974241256714]	[-38.6489830017090,9.26823234558106]
[2.59999990463257,-3.11769127845764]	[8,0]	[6,0.692820310592651]	[11.0403079986572,-3.99492764472961]	[-0.668125331401825,0.484292298555374]	[-0.668125331401825,0.484292298555374]	[0,0]	[-6.98074483871460,1.38564062118530]	[-1.60344266891480,-2.77549242973328]	[-10.3999996185303,4.15692186355591]	[-0.607093453407288,4.66935920715332]	[-38.7943305969238,9.02450942993164]
[2.50962758064270,-2.58140087127686]	[8.45697498321533,0.881083607673645]	[6.41395282745361,0.536788582801819]	[9.90713119506836,-3.65931391716003]	[4.67923593521118,1.59481024742126]	[4.67923593521118,1.59481024742126]	[0.162378922104836,0.0790391042828560]	[-9.18500900268555,0.679725229740143]	[-0.656074583530426,-0.258254885673523]	[-10.3999996185303,4.15692186355591]	[-0.355268716812134,1.95864915847778]	[-29.0710239410400,2.55865573883057]
[3.05072569847107,-2.27625441551209]	[9.00353431701660,3.66332983970642]	[6.78861331939697,0.710363328456879]	[10.9893417358398,-3.10519099235535]	[6.40000009536743,4.15692186355591]	[6.40000009536743,4.15692186355591]	[-0.0952138677239418,-0.0175160486251116]	[-7.14021205902100,1.50992047786713]	[-0.246539309620857,-0.427018612623215]	[-10.3999996185303,4.15692186355591]	[0,2.07846093177795]	[-39.2000007629395,6.92820310592651]
[2.43362188339233,-1.89527463912964]	[9.23880195617676,4.92264223098755]	[6.75743198394775,0.311186939477921]	[9.58630084991455,-2.76997351646423]	[2.15088486671448,5.54839181900024]	[2.15088486671448,5.54839181900024]	[-0.396949559450150,-0.220770910382271]	[-7.20340204238892,1.53416776657105]	[-0.268165677785873,-0.528593122959137]	[-10.3999996185303,4.15692186355591]	[0.400000005960465,2.07846093177795]	[-38.7996635437012,8.47985363006592]
[2.35363245010376,-1.27976834774017]	[8.53859043121338,4.00333642959595]	[6.40000009536743,0]	[12.2019691467285,-3.36055278778076]	[5.88923883438110,5.31694507598877]	[5.88923883438110,5.31694507598877]	[0.170101419091225,0.142441734671593]	[-7.19999980926514,1.38564062118530]	[-0.632117271423340,-5.06585359573364]	[-11.1999998092651,3.46410155296326]	[1.04898369312286,2.77128124237061]	[-39.2000007629395,6.92820310592651]
[2.26847028732300,-0.973146378993988]	[8.39999961853027,-0.692820310592651]	[6.30279922485352,0.275731176137924]	[11.9884414672852,-3.45692610740662]	[-38.9495353698731,8.14224815368652]	[-38.9495353698731,8.14224815368652]	[0.00387304602190852,-0.00510594388470054]	[-7.19999980926514,1.38564062118530]	[-1.13222789764404,-4.31741046905518]	[-11.7422351837158,2.83798217773438]	[2,3.46410155296326]	[-10.9803981781006,-11.5794878005981]
[2.11064338684082,-0.667025983333588]	[8.27535533905029,-0.349864155054092]	[6.85781955718994,0.738757014274597]	[10.7074260711670,-3.22340679168701]	[-39.2000007629395,6.92820310592651]	[-39.2000007629395,6.92820310592651]	[0.0828506872057915,0.393498361110687]	[-8.79999923706055,1.38564062118530]	[-1.75346076488495,-3.89112019538879]	[-12,2.77128124237061]	[2.20000004768372,3.81051158905029]	[-1.79999995231628,5.88897275924683]
[2.11381649971008,-0.688305437564850]	[8.82122230529785,1.95628976821899]	[6.95346069335938,0.427018612623215]	[9.38757801055908,-3.12085580825806]	[-39.1069221496582,7.41185379028320]	[-39.1069221496582,7.41185379028320]	[0.158994317054749,0.866681218147278]	[-10.3999996185303,1.38564062118530]	[-1.92449188232422,-3.59488558769226]	[-7.95921564102173,1.38821017742157]	[-1.95974111557007,5.40102577209473]	[-6.00353765487671,-2.05818319320679]
[2,-0.692820310592651]	[9.86105251312256,2.30229043960571]	[6.45999622344971,-0.423850089311600]	[9.94164562225342,-2.50730323791504]	[-38.7840003967285,8.96763706207275]	[-38.7840003967285,8.96763706207275]	[-0.0700376331806183,0.373813271522522]	[-9.28806781768799,0.958622038364410]	[-2.12449193000793,-3.24847531318665]	[-7.56841087341309,2.08449077606201]	[0,2.50971341133118]	[-39.4265251159668,0.993288874626160]
[1.99276196956635,-0.764609456062317]	[6.72180080413818,-2.96750664710999]	[6.16611623764038,-0.419782847166061]	[10.6265239715576,-2.90206527709961]	[-38.9534606933594,8.20925903320313]	[-38.9534606933594,8.20925903320313]	[0,0]	[-9.19526195526123,0.687950015068054]	[-1.21704816818237,-0.572340011596680]	[-7.78158283233643,2.43554019927979]	[0.679235875606537,2.77128124237061]	[-39.5999984741211,0.692820310592651]
[2.40000009536743,-1.38564062118530]	[7.52449178695679,-2.20924496650696]	[6.24898386001587,-1.64720845222473]	[9.14203453063965,-2.45604634284973]	[-39.2000007629395,6.92820310592651]	[-39.2000007629395,6.92820310592651]	[0,0]	[-9.22579669952393,0.655987024307251]	[-1.16274952888489,-0.479933202266693]	[-7.99226188659668,2.78156161308289]	[-0.613842785358429,2.77128124237061]	[-6.80146217346191,-2.72314763069153]
[2.40000009536743,-1.38564062118530]	[7.29796743392944,-2.60159659385681]	[6.90962743759155,-0.123179391026497]	[8.95101642608643,-2.50971341133118]	[-38.1884231567383,11.1023578643799]	[-38.1884231567383,11.1023578643799]	[0,0]	[-7.52169752120972,1.78714168071747]	[0.343353688716888,-0.666266500949860]	[-9.17130661010742,0.843550801277161]	[-0.400000005960465,3.46410155296326]	[-6.57340526580811,-3.15341973304749]
[2.39965438842773,-1.08051979541779]	[8.62744712829590,-2.44745016098022]	[6.82935047149658,-0.685597956180573]	[10.4134998321533,-2.78326368331909]	[-38.7999992370606,8.57541179656982]	[-38.7999992370606,8.57541179656982]	[-0.364620387554169,0.0432481504976749]	[-7.87946510314941,1.65971362590790]	[-2.40000009536743,-4.15692186355591]	[-8.92420578002930,1.23283767700195]	[0,2.77128124237061]	[-40,0]
[2.16824102401733,-0.984222412109375]	[5.94438457489014,-3.47115468978882]	[6.57000350952148,-0.923396885395050]	[10.3999996185303,-2.77128124237061]	[-38.9534606933594,7.67765569686890]	[-38.9534606933594,7.67765569686890]	[-0.800000011920929,0]	[-8.58132839202881,1.73704528808594]	[-2.63160204887390,-3.81365299224854]	[-8.50275325775147,2.48888611793518]	[0.772314488887787,3.46410155296326]	[-40,0]
[2,-0.692820310592651]	[6.52953577041626,-3.32605457305908]	[6.39712953567505,-1.38495838642120]	[9.60000038146973,-2.77128124237061]	[-39.2000007629395,6.92820310592651]	[-39.2000007629395,6.92820310592651]	[0,0]	[-7.64025688171387,1.53808879852295]	[-2.89154934883118,-3.43757390975952]	[-8.53463077545166,3.33530211448669]	[0.800000011920929,4.15692186355591]	[-7.58764934539795,-3.42120504379272]
[2.15155887603760,-0.980868935585022]	[6.79399871826172,-3.43777012825012]	[6.19078207015991,-1.79817748069763]	[8.80000019073486,-2.77128124237061]	[-37.7811470031738,11.9478416442871]	[-37.7811470031738,11.9478416442871]	[0,0]	[-7.81168985366821,1.39280629158020]	[-2.85842394828796,-0.885917484760284]	[-8.78622722625732,3.48112654685974]	[-19.2000007629395,16.6276874542236]	[-7.21651363372803,-3.85198664665222]
[2.01043128967285,-1.18349158763886]	[7.57561635971069,-3.78968620300293]	[6.75610399246216,-0.260623037815094]	[9.84653949737549,-2.34426259994507]	[-38.7999992370606,9.00666427612305]	[-38.7999992370606,9.00666427612305]	[0.00491700647398830,-0.00142766092903912]	[-11.0374488830566,1.39609134197235]	[-0.0428090021014214,-1.36770117282867]	[-9.29796791076660,3.46410155296326]	[-17.7816066741943,15.8959665298462]	[-39.5999984741211,-2.07846093177795]
[2.30692148208618,-1.54685747623444]	[8.12278461456299,-4.06364727020264]	[6.63940572738648,-0.700295507907867]	[9.19999980926514,-2.07846093177795]	[10.8000001907349,6.23538303375244]	[10.8000001907349,6.23538303375244]	[-0.458291172981262,-0.198644086718559]	[-10.2660741806030,0.971248269081116]	[-2.24228620529175,-4.16401290893555]	[-9.58759307861328,1.36211955547333]	[-9.60652828216553,11.0811910629272]	[-39.7244911193848,-0.738761901855469]
[2.40000009536743,-1.38564062118530]	[8.58818340301514,-3.20626688003540]	[6.29853868484497,-1.55324137210846]	[9.35101604461670,-2.34002876281738]	[12.3614902496338,5.54256248474121]	[12.3614902496338,5.54256248474121]	[0.194119274616241,0.159738510847092]	[-10.5775403976440,0.477194070816040]	[-2.40519142150879,-4.15687179565430]	[-9.39179229736328,2.42031645774841]	[-9.82515621185303,13.3534660339355]	[-7.36287355422974,-4.41033554077148]
[2.21384286880493,-1.38564062118530]	[5.75031518936157,-3.93392109870911]	[5.91997337341309,-1.98189067840576]	[10.1244916915894,-2.55565500259399]	[11.6898374557495,5.89601373672485]	[11.6898374557495,5.89601373672485]	[0.0330574624240398,-0.0350211486220360]	[-10.8397464752197,-0.389042377471924]	[-3.96440148353577,-3.76494193077087]	[-9.20042800903320,3.46643042564392]	[-14.6393852233887,14.1406574249268]	[-7.53272724151611,-4.84092092514038]
[2.40000009536743,-1.38564062118530]	[5.93138933181763,-4.30491590499878]	[5.52888202667236,-2.26834130287170]	[9.39999961853027,-2.42487096786499]	[12.9510164260864,5.28099489212036]	[12.9510164260864,5.28099489212036]	[-0.561276316642761,0.0252403598278761]	[-10.7469511032105,-1.12407279014587]	[-4.43583011627197,0.0352387540042400]	[-9.37708091735840,3.82040262222290]	[-5.20061874389648,6.21581411361694]	[-39.5999984741211,-0.692820310592651]
[2.20000004768372,-1.03923046588898]	[6.26270866394043,-4.27363443374634]	[6.38889217376709,0.0576135627925396]	[9.60000038146973,-2.77128124237061]	[13.1999998092651,4.84974241256714]	[13.1999998092651,4.84974241256714]	[0.226323097944260,0.116631112992764]	[-9.87898731231690,1.38329577445984]	[-2.42817783355713,-4.19916057586670]	[-9.59282112121582,4.16371631622314]	[-6.92449188232422,9.48385810852051]	[-39.5999984741211,-0.692820310592651]
[2.37261271476746,-0.702570855617523]	[7.65293169021606,-4.96704816818237]	[6.40000009536743,0]	[19.6020374298096,-6.90603113174439]	[10.2911653518677,6.18153047561646]	[10.2911653518677,6.18153047561646]	[-0.232662126421928,0.108882755041122]	[-12.0006599426270,1.39129722118378]	[-4.82408285140991,-3.68229174613953]	[-10,4.15692186355591]	[-8.40155410766602,13.1653566360474]	[-39.5999984741211,-0.692820310592651]
[2.28673934936523,-0.904861569404602]	[8.49887275695801,-4.96325874328613]	[5.84653949737549,-1.81265926361084]	[15.6987857818604,1.70600843429565]	[12.8000001907349,5.54256248474121]	[12.8000001907349,5.54256248474121]	[-0.0315638184547424,0.595506012439728]	[-11.0423479080200,0.697074651718140]	[-3.74454140663147,-2.54289913177490]	[-10.3998107910156,4.15822505950928]	[-3.78700423240662,5.57687520980835]	[-39.5999984741211,0.692820310592651]
[2.35101628303528,-1.73205077648163]	[8.25371170043945,-4.20876121520996]	[5.10586023330689,-2.05394268035889]	[17.9966468811035,35.3342170715332]	[11.8340492248535,5.31830978393555]	[11.8340492248535,5.31830978393555]	[-0.0305884014815092,1.00721096992493]	[-11.2213630676270,-0.0278279259800911]	[-1.56012356281281,-1.74665021896362]	[-11.1321620941162,3.38169860839844]	[-4.40000009536743,7.62102365493774]	[-39.6072769165039,1.55205118656158]
[2.70349454879761,-2.07548260688782]	[5.15314769744873,-4.36845541000366]	[4.71453428268433,-2.09291553497314]	[18.4554347991943,35.0742607116699]	[11.8074340820313,5.53211593627930]	[11.8074340820313,5.53211593627930]	[-0.684891939163208,1.39739429950714]	[-3.53301763534546,1.18926882743835]	[-3.69844055175781,-8.87572956085205]	[-10.9821176528931,2.77163410186768]	[-5.39804792404175,10.7421169281006]	[-35.6083106994629,17.3062801361084]
[2.45036673545837,-2.33088970184326]	[5.44046545028687,-4.60877370834351]	[5.75195980072022,0.272974729537964]	[12.9465703964233,-2.73581314086914]	[4.32892227172852,8.39970207214356]	[4.32892227172852,8.39970207214356]	[0.0550297275185585,0.237494274973869]	[-3.56991457939148,0.768606543540955]	[-5.15650272369385,-3.80718898773193]	[-10.5594558715820,3.89201688766480]	[-6.40000009536743,13.8564062118530]	[-39.6033020019531,4.86264657974243]
[2.40000009536743,-2.77128124237061]	[5.89797544479370,-4.89196300506592]	[5.79954767227173,0.363553404808044]	[13.7973852157593,1.71641588211060]	[10.0360212326050,5.96997213363648]	[10.0360212326050,5.96997213363648]	[-0.514129757881165,-0.588462054729462]	[-4.17748451232910,0.419677078723907]	[-2.68117427825928,-2.81003117561340]	[-10.2792568206787,3.93598842620850]	[-3.24467277526855,4.41715049743652]	[-39.6086196899414,4.85119152069092]
[2.55101633071899,-2.77128124237061]	[6.52985668182373,-4.68742132186890]	[4.23668909072876,-1.80863642692566]	[12.0019960403442,-1.39669632911682]	[11.5723142623901,6.60576963424683]	[11.5723142623901,6.60576963424683]	[-1.20000004768372,-0.692820310592651]	[-4.80000019073486,0]	[0,-4.15692186355591]	[-10.6011934280396,3.81293535232544]	[5.54695129394531,2.86316442489624]	[-38.3977737426758,9.68947696685791]
[2.58074522018433,-2.07846093177795]	[6.89548540115356,-4.62187814712524]	[4.35509204864502,-1.81775152683258]	[14.4058303833008,2.07405424118042]	[12.1832590103149,5.67128276824951]	[12.1832590103149,5.67128276824951]	[0.225067734718323,0.425790727138519]	[-5.87890863418579,1.59991514682770]	[0,-4.15692186355591]	[-10.8753252029419,3.53920173645020]	[-1.97311425209045,4.77679681777954]	[-38.8677520751953,7.84326362609863]
[2.40073418617249,-2.75619268417358]	[5.13517570495606,-4.51823997497559]	[3.50203251838684,-1.38564062118530]	[12.4412708282471,6.93009090423584]	[12.8000001907349,5.54256248474121]	[12.8000001907349,5.54256248474121]	[0.105474911630154,0.175786063075066]	[-6.10609722137451,0.692820310592651]	[-0.959468662738800,-4.13512134552002]	[-11.6326961517334,2.87586617469788]	[-2.55841350555420,6.38465118408203]	[-37.6108169555664,12.4322099685669]
[2.47570013999939,-2.18654203414917]	[5.43979215621948,-4.42286825180054]	[4.77027845382690,1.42921209335327]	[12.9107027053833,4.44880628585815]	[10.6742248535156,7.30726909637451]	[10.6742248535156,7.30726909637451]	[-0.198392137885094,-0.357736229896545]	[-6.80314302444458,0.762463510036469]	[-3.18096637725830,-2.54962682723999]	[-12.1807451248169,2.07846093177795]	[-2.40000009536743,8.31384372711182]	[-38.4000015258789,9.69948482513428]
[2.39728713035584,-1.36078333854675]	[8.40000629425049,-0.726765394210815]	[5.39198875427246,0.360813856124878]	[12.0000762939453,6.92994689941406]	[13.4138431549072,5.01095914840698]	[13.4138431549072,5.01095914840698]	[-0.400000005960465,-0.692820310592651]	[-5.77697372436523,-2.67584371566772]	[-3.07394695281982,-2.00104212760925]	[-14.5060977935791,-0.523135662078857]	[-0.400622010231018,7.62672138214111]	[-38.4000015258789,9.69948482513428]
[2.40068078041077,-2.34853243827820]	[8.17894172668457,-0.0531917177140713]	[3.18545532226563,-1.42439508438110]	[14.7002496719360,6.27915000915527]	[12.6465396881104,5.27676105499268]	[12.6465396881104,5.27676105499268]	[0.201166167855263,0.396754026412964]	[-7.95382452011108,1.61947345733643]	[0.191168203949928,-4.37477064132690]	[-11.6067810058594,3.46212315559387]	[4.80000019073486,4.15692186355591]	[-38.7288818359375,8.75008296966553]
[2.26494288444519,-1.34531617164612]	[8.22758483886719,0.962037622928619]	[3.17179965972900,-1.39675056934357]	[14.5191822052002,2.18310523033142]	[21.0960369110107,7.22163105010986]	[21.0960369110107,7.22163105010986]	[-0.109627448022366,-0.189880311489105]	[-7.90778398513794,1.43794298171997]	[-1.80000007152557,-3.11769127845764]	[-12,2.77128124237061]	[4.80000019073486,4.15692186355591]	[-38.5861587524414,9.05461692810059]
[2.33163022994995,-0.247392550110817]	[8.39999961853027,0.692820310592651]	[3.20000004768372,-1.38564062118530]	[15.9663581848145,20.1011009216309]	[12.7346067428589,5.01095914840698]	[12.7346067428589,5.01095914840698]	[0.0645704492926598,0.0468762889504433]	[-7.91197967529297,1.44612348079681]	[-3.14124894142151,-0.865411221981049]	[-12.3999996185303,2.07846093177795]	[-1.68334376811981,4.80566167831421]	[-39.2000007629395,6.92820310592651]
[2.09602952003479,-0.541318118572235]	[8.17887020111084,1.33090329170227]	[4.65564775466919,0.902854502201080]	[14.4016399383545,11.0703220367432]	[11.5151691436768,5.00985622406006]	[11.5151691436768,5.00985622406006]	[-0.552390992641449,0.459778875112534]	[-8.75508117675781,1.12407279014587]	[4.34240102767944,-7.09585857391357]	[-13,1.03923046588898]	[2.72976255416870,3.76063251495361]	[-38.1752471923828,10.9520874023438]
[1.99044990539551,-1.20492708683014]	[8.69009876251221,1.66062653064728]	[4.69500017166138,0.0522606410086155]	[14.7987422943115,14.5432777404785]	[11.3928050994873,6.04053449630737]	[11.3928050994873,6.04053449630737]	[0.990097761154175,0.293798625469208]	[-7.59999990463257,0.692820310592651]	[4.17065000534058,-6.97768163681030]	[-13.6000003814697,0]	[-1.18386280536652,4.87761068344116]	[-38.6455726623535,9.28024196624756]
[2.12846708297730,-0.757228314876556]	[8.30206966400147,3.26452326774597]	[5.10692167282105,0]	[15.1970958709717,18.0173034667969]	[11.2081184387207,5.53506851196289]	[11.2081184387207,5.53506851196289]	[0.575977742671967,0.0840682089328766]	[-8.31245326995850,0.803973436355591]	[1.72072303295136,-3.75579142570496]	[-12.4530038833618,1.98524141311646]	[1.20000004768372,4.84974241256714]	[-24.9216461181641,5.24359130859375]
[2.29361057281494,-0.307931423187256]	[8.38278388977051,1.03043341636658]	[3.20930314064026,-1.42276740074158]	[15.2481918334961,12.6372852325439]	[8.40755176544190,7.61601018905640]	[8.40755176544190,7.61601018905640]	[-0.247513696551323,0.184561923146248]	[-9.19409847259522,0.667294740676880]	[-1.82652437686920,-2.64049720764160]	[-13.5667266845703,0.0524439327418804]	[-0.747227251529694,6.86052322387695]	[-39.1936225891113,6.87966203689575]
[2.28318309783936,-0.714902698993683]	[8.45659637451172,2.45587158203125]	[2.72577786445618,-1.13088631629944]	[15.0439252853394,14.5545291900635]	[11.1235094070435,5.65613651275635]	[11.1235094070435,5.65613651275635]	[-1.29796743392944,1.12407279014587]	[-8.73638725280762,0.919040441513062]	[-2.37003326416016,-0.831095337867737]	[-15.0092248916626,-2.06739997863770]	[0.130355283617973,6.17991876602173]	[-38.4000015258789,11.0851249694824]
[2.20702886581421,-0.802046000957489]	[8.42768096923828,4.47057485580444]	[3.20000004768372,-1.38564062118530]	[15.1924295425415,18.7737579345703]	[12.8020381927490,5.91109418869019]	[12.8020381927490,5.91109418869019]	[0.797480523586273,0.0582709610462189]	[-7.87410640716553,2.72004055976868]	[3.39308547973633,-6.18749713897705]	[-15.7536430358887,-2.87583255767822]	[-0.791729629039764,1.37111866474152]	[-38.6079788208008,9.77220916748047]
[2.30692148208618,-1.54685747623444]	[8.32211780548096,-0.584153473377228]	[5.74364662170410,0.651890575885773]	[16.1307868957520,21.0111370086670]	[13.9997453689575,4.83653926849365]	[13.9997453689575,4.83653926849365]	[0.701617062091827,0.0891618058085442]	[-7.56148195266724,1.93380558490753]	[1.96569442749023,-5.18695306777954]	[-15.3999996185303,-2.42487096786499]	[-0.799456655979157,2.76875782012939]	[-38.8066444396973,9.01130771636963]
[1.90692138671875,-1.38564062118530]	[8.29604244232178,-0.285077571868897]	[4.48166990280151,0.0357787050306797]	[16.3955307006836,13.1575584411621]	[13.1244916915894,4.98052597045898]	[13.1244916915894,4.98052597045898]	[1.07645142078400,-0.00841026287525892]	[-8.19247627258301,1.26043629646301]	[-1.80000007152557,-2.42487096786499]	[-16.8004741668701,-4.15877866744995]	[4.18074512481689,3.84386205673218]	[-23.9039630889893,1.99365592002869]
[1.90692138671875,-1.38564062118530]	[9.09091663360596,1.71190667152405]	[4.76791238784790,-0.0549552328884602]	[16.3924732208252,13.1603870391846]	[12,5.54256248474121]	[12,5.54256248474121]	[-0.986157238483429,0.854037225246429]	[-8.81868457794190,1.08635544776917]	[-1.89129352569580,-2.23213386535645]	[-8.72510147094727,1.07309377193451]	[3.48372912406921,4.94642400741577]	[-29.1360549926758,2.96788525581360]
[2.04906058311462,-0.878416836261749]	[7.30313253402710,-2.25762438774109]	[3.12866115570068,-1.25531005859375]	[18.7999992370605,25.6343517303467]	[38.0215797424316,11.7997179031372]	[38.0215797424316,11.7997179031372]	[0.933950126171112,-0.0419504493474960]	[-10.3744068145752,1.23660600185394]	[-3.31067347526550,-1.20689845085144]	[-8.40210533142090,3.46328091621399]	[1.60000002384186,5.54256248474121]	[-37.5502357482910,13.5240430831909]
[2.19392418861389,-0.963822662830353]	[7.59999990463257,-2.07846093177795]	[3.59999990463257,-1.18425333499908]	[17.6673240661621,19.5088996887207]	[20.4777965545654,6.55527019500732]	[20.4777965545654,6.55527019500732]	[0.697481155395508,0.0142541918903589]	[-11.1999998092651,1.38564062118530]	[-3.46861386299133,-1.63242578506470]	[-8.40558433532715,3.46760296821594]	[-0.907481551170349,3.96334028244019]	[-38.4443740844727,10.2649984359741]
[1.87550818920136,-1.60126686096191]	[7.64111089706421,-2.00373792648315]	[4.40000009536743,0.692820310592651]	[18.0372543334961,23.2310581207275]	[13.6000003814697,4.15692186355591]	[13.6000003814697,4.15692186355591]	[0.348619788885117,-0.000890452822204679]	[-11.5611257553101,1.39549052715302]	[-1.29276013374329,-3.41978216171265]	[-10.3948678970337,2.77964282035828]	[-0.662365078926086,4.37052488327026]	[-39.0734748840332,7.73589038848877]
[1.60000002384186,-1.38564062118530]	[6.29428815841675,-3.44415926933289]	[4.02354764938355,-1.41621410846710]	[18.7244911193848,25.5035667419434]	[23.0808582305908,7.36184120178223]	[23.0808582305908,7.36184120178223]	[-0.000659034296404570,-0.233884960412979]	[-8.59593486785889,0.692820310592651]	[-2.29952192306519,-2.39204335212708]	[-11.3999996185303,2.42487096786499]	[1.30962741374969,4.65986204147339]	[-38.8119621276856,9.01563262939453]
[2.24898362159729,-2.07846093177795]	[7.02652454376221,-3.33331751823425]	[4.40000009536743,0.692820310592651]	[18.7708759307861,19.1321830749512]	[12.1060972213745,5.01942682266235]	[12.1060972213745,5.01942682266235]	[-1.07550811767578,-1.17001438140869]	[-9.57281303405762,0.464205354452133]	[-4.60099029541016,-1.13843572139740]	[-9.30677223205566,3.64068675041199]	[0.0208389218896627,5.05373001098633]	[-37.2265090942383,14.4862852096558]
[0.580745100975037,-1.38564062118530]	[7.53961801528931,-3.35951662063599]	[4.01759862899780,-1.34453523159027]	[18.0130214691162,20.0997276306152]	[8.41740322113037,7.61937618255615]	[8.41740322113037,7.61937618255615]	[-0.00623735925182700,0.0786738395690918]	[-9.41940498352051,0.289189815521240]	[-3.91277813911438,-0.862738311290741]	[-9.40525913238525,3.80557990074158]	[0.0125198243185878,5.55516576766968]	[-38.0329971313477,11.5718975067139]
[0.162361696362495,-1.03988909721375]	[8,-4.15692186355591]	[4.64653968811035,1.97387611865997]	[17.6610145568848,21.7202377319336]	[23.0057792663574,18.3678245544434]	[23.0057792663574,18.3678245544434]	[-0.0780620351433754,0.119828104972839]	[-10.0027809143066,-0.193563506007195]	[-4.40000009536743,-0.692820310592651]	[-9.88475418090820,3.66706538200378]	[-0.509627461433411,1.88858067989349]	[-39.2038612365723,6.91318559646606]
[1.78179752826691,-1.71714138984680]	[6.09146642684937,-4.04031181335449]	[4.83068466186523,2.25360727310181]	[18.7999992370605,25.6343517303467]	[2.32888245582581,0.882700622081757]	[2.32888245582581,0.882700622081757]	[0.0198556818068028,0.0489363223314285]	[-8.79839134216309,1.48801517486572]	[-4.37239837646484,-0.747003972530365]	[-10.5888509750366,3.12149953842163]	[-0.551016271114349,1.81689310073853]	[-33.5999984741211,4.15692186355591]
[2.79999995231628,-2.07846093177795]	[6.56848859786987,-4.29276895523071]	[4.96594285964966,0.252073884010315]	[20.6249141693115,19.7867450714111]	[1.20000004768372,0.692820310592651]	[1.20000004768372,0.692820310592651]	[-0.399455696344376,0.242563053965569]	[-9.21505641937256,1.38461053371429]	[-8.08988571166992,0.252980232238770]	[-11.1244115829468,3.37417984008789]	[-0.799006521701813,2.76810336112976]	[-37.1723136901856,2.23967790603638]
[2.36149024963379,-1.69870030879974]	[7.19999980926514,-4.15692186355591]	[5.59999990463257,1.38564062118530]	[18.6630020141602,20.4726963043213]	[0.600000023841858,0.346410155296326]	[0.600000023841858,0.346410155296326]	[0.0367523282766342,0.0401777997612953]	[-9.59791946411133,1.34566771984100]	[-6.80228090286255,-0.0457870624959469]	[-12.3922996520996,2.08735966682434]	[-0.800000011920929,2.77128124237061]	[-39.2000007629395,1.38564062118530]
[2.45484972000122,-1.86826121807098]	[7.04898357391357,-4.41848993301392]	[5.29977321624756,1.43854534626007]	[20.7893333435059,27.3546485900879]	[1.48852086067200,0.698444366455078]	[1.48852086067200,0.698444366455078]	[-0.400000005960465,-0.692820310592651]	[-9.78047943115234,1.31932568550110]	[-5.26007986068726,-0.165286213159561]	[-10.4050807952881,4.12727832794189]	[2.12076425552368,4.84974241256714]	[-40,0]
[2.20000004768372,-1.03923046588898]	[5.34225273132324,-4.05607700347900]	[5.30176639556885,0.810025334358215]	[23.2475566864014,32.3004455566406]	[1.20000004768372,0.692820310592651]	[1.20000004768372,0.692820310592651]	[0.146602705121040,0.453488677740097]	[-9.61008548736572,1.34856557846069]	[-5.48484754562378,-0.119565486907959]	[-10.5677833557129,3.84770107269287]	[1.60000002384186,5.54256248474121]	[-9.26109600067139,-3.41150641441345]
[1.60000002384186,0]	[5.61863470077515,-3.96039247512817]	[5.02936267852783,0.332500278949738]	[20.3902702331543,27.0215435028076]	[0.838509798049927,0.692820310592651]	[0.838509798049927,0.692820310592651]	[-0.995934963226318,0.862504959106445]	[-10.8052616119385,1.38521873950958]	[-4.93941593170166,-1.04831910133362]	[-10.8062095642090,3.46938610076904]	[-0.578646421432495,3.77498197555542]	[-7.73741674423218,-3.34082508087158]
[1.92888236045837,-0.569640934467316]	[7.33484363555908,-1.92414033412933]	[9.19279670715332,0.0984453856945038]	[21.0489826202393,29.5297050476074]	[0.400053560733795,0.640893340110779]	[0.400053560733795,0.640893340110779]	[-0.995934963226318,0.862504959106445]	[-12,1.38564062118530]	[-8.02696609497070,1.04747772216797]	[-11.5684576034546,2.77023959159851]	[1.60000002384186,3.15104174613953]	[-39.7999992370606,-1.30079829692841]
[1.60000002384186,0]	[6.24087285995483,-2.78735399246216]	[5.56149005889893,0.692820310592651]	[20.4054412841797,23.4936408996582]	[1.19774031639099,0.683688580989838]	[1.19774031639099,0.683688580989838]	[0.665403485298157,0.207532793283463]	[-11.1999998092651,0.692820310592651]	[-6.80000019073486,0.692820310592651]	[-12.3999996185303,2.07846093177795]	[0.00402267230674624,4.15558576583862]	[-40,0]
[2,-1.38564062118530]	[6.62011623382568,-3.13719224929810]	[6.01944208145142,0.692892968654633]	[20.9100379943848,27.1832733154297]	[1.20969188213348,0.697310209274292]	[1.20969188213348,0.697310209274292]	[0.331871151924133,0.0622842274606228]	[-10.3999996185303,0]	[-6.70614624023438,0.765408039093018]	[-14.1999998092651,0.346410155296326]	[0.103585392236710,4.35168457031250]	[-9.39999961853027,-5.19615221023560]
[1.59416151046753,-1.38316071033478]	[5.22750043869019,-3.42159295082092]	[5.05760860443115,0.694643855094910]	[21.0792350769043,29.9045372009277]	[1.20000004768372,0.692820310592651]	[1.20000004768372,0.692820310592651]	[0,0]	[-9.96730327606201,-0.104584820568562]	[-6.76702785491943,0.760105192661285]	[-11.0161094665527,4.15495204925537]	[0.845409035682678,5.80956554412842]	[-8.20645332336426,-4.49920272827148]
[1.68718588352203,-0.915121912956238]	[5.39999628067017,-3.31771588325501]	[5.69307851791382,0.692820310592651]	[20.7660160064697,29.9565010070801]	[0.745940744876862,0.832583308219910]	[0.745940744876862,0.832583308219910]	[0.712949156761169,0.100869931280613]	[-10.0067214965820,-0.715590715408325]	[-6.74302101135254,0.668414473533630]	[-11.4479465484619,3.15647530555725]	[-0.400000005960465,2.07846093177795]	[-39.5999984741211,-2.07846093177795]
[1.60000002384186,-1.38564062118530]	[6.80945396423340,-0.692000031471252]	[5.93961811065674,0.265801697969437]	[24.3934421539307,25.6295642852783]	[0.480300426483154,0.657852292060852]	[0.480300426483154,0.657852292060852]	[0.287690848112106,-0.0189997889101505]	[-10.0015468597412,-0.199629500508308]	[-8.70189285278320,2.79293894767761]	[-11.8080511093140,2.39593124389648]	[-0.424851655960083,2.04980087280273]	[-39.5999984741211,-2.07846093177795]
[0.349696129560471,-1.67321884632111]	[6.15976047515869,-0.525108575820923]	[6.08271217346191,0.263678848743439]	[22.7470684051514,26.2334079742432]	[-0.153460696339607,1.11983895301819]	[-0.153460696339607,1.11983895301819]	[-0.604065060615540,0.523135662078857]	[-11.2419986724854,1.47190797328949]	[-8.08415317535400,2.78789162635803]	[-12.0799064636230,2.25408864021301]	[-0.563970327377319,2.22921872138977]	[-39.6059989929199,-0.968127310276032]
[1.23356842994690,-1.06749129295349]	[6.06168556213379,-0.00748997833579779]	[6.91320991516113,0.380878508090973]	[21.9985466003418,28.4038639068604]	[0.995707869529724,1.02325439453125]	[0.995707869529724,1.02325439453125]	[0.756739199161530,0.0329020395874977]	[-13.0345268249512,1.73584330081940]	[-8.15635395050049,2.55345010757446]	[-13.3206043243408,0.455990999937058]	[2.44547653198242,4.16339826583862]	[-39.5999984741211,0.692820310592651]
[1.60000002384186,-0.692820310592651]	[6.60099935531616,0.355115413665772]	[5.43598270416260,-0.247703880071640]	[20.7918701171875,27.3593616485596]	[1.11021375656128,0.827587842941284]	[1.11021375656128,0.827587842941284]	[0.857046782970429,0.00666625006124377]	[-12.2977247238159,1.25047934055328]	[-7.90203237533569,1.21595597267151]	[-13.5992898941040,-0.00818450469523668]	[1.20000004768372,4.84974241256714]	[-39.6092987060547,0.679547309875488]
[1.60000002384186,-1.38564062118530]	[4.05162096023560,-0.0472133308649063]	[5.59999990463257,0]	[26.0102252960205,26.1618671417236]	[1.18827700614929,0.678570985794067]	[1.18827700614929,0.678570985794067]	[0.800000011920929,0]	[-11.9759759902954,0.690845012664795]	[-9.59172153472900,4.10974216461182]	[-16.8702049255371,-3.58849167823792]	[-0.401536405086517,2.44033646583557]	[-38.7987174987793,9.01492595672607]
[1.15997028350830,-1.42070531845093]	[4.19999980926514,0.346410155296326]	[6.01720237731934,0.132103189826012]	[25.6854286193848,28.8540897369385]	[0.164370641112328,1.13164412975311]	[0.164370641112328,1.13164412975311]	[-0.109627448022366,-0.189880311489105]	[-12.3285570144653,0.0459416098892689]	[-9.65592002868652,3.75092387199402]	[-12.7995939254761,1.38281202316284]	[1.12130045890808,3.00034856796265]	[-39.0835418701172,5.84870767593384]
[-0.734914004802704,-1.62146365642548]	[5.11822414398193,-0.856955409049988]	[6.40000009536743,0]	[28.7999992370605,27.7128124237061]	[0,1.38564062118530]	[0,1.38564062118530]	[-0.360874742269516,0.328409671783447]	[-11.6276855468750,-0.531603395938873]	[-9.48183250427246,4.03754091262817]	[-13.8010025024414,-0.352142870426178]	[2,3.46410155296326]	[-39.5999984741211,4.84974241256714]
[-0.183247268199921,-1.51535439491272]	[5.56227970123291,-0.788243293762207]	[6.89014863967896,0.132516354322433]	[22.1204261779785,31.6470661163330]	[-2.07680678367615,2.13131594657898]	[-2.07680678367615,2.13131594657898]	[-0.613842785358429,0.531603395938873]	[-4.49796772003174,0]	[0,-2.77128124237061]	[-14.8001728057861,-2.08177137374878]	[0.180745109915733,3.46410155296326]	[-38.3796463012695,9.73206233978272]
[0.359142988920212,-1.15119850635529]	[5.66499662399292,-0.935064613819122]	[7.27349424362183,-0.0220590550452471]	[21.8131561279297,31.2336711883545]	[0.595528602600098,1.04592990875244]	[0.595528602600098,1.04592990875244]	[-1.18542647361755,1.04301893711090]	[-6.78424119949341,0.476121455430985]	[0,-2.77128124237061]	[-16.2115287780762,-3.81694602966309]	[0.400000005960465,3.46410155296326]	[-38.4000015258789,9.69948482513428]
[0.509204447269440,-0.956959068775177]	[6.80000019073486,-2.07846093177795]	[7.05306816101074,-0.0255672410130501]	[22.7999992370605,32.5625534057617]	[0.652550339698792,1.29838490486145]	[0.652550339698792,1.29838490486145]	[-0.0190864987671375,0.0568954795598984]	[-6.93441009521484,0.694011449813843]	[-0.109627448022366,-2.96116161346436]	[-17.6034164428711,-5.54059934616089]	[-0.454930961132050,2.12235760688782]	[-38.4000015258789,9.69948482513428]
[0.337369233369827,-0.708575665950775]	[7.57835102081299,-0.712130188941956]	[5.49600839614868,-0.172038465738297]	[26.4986267089844,27.4485168457031]	[0.793243229389191,1.38171029090881]	[0.793243229389191,1.38171029090881]	[-1.01334631443024,0.887315094470978]	[-5.83241462707520,-2.34557080268860]	[-0.524491906166077,-2.29408717155457]	[-18.6620101928711,-6.32852315902710]	[-0.562092065811157,2.58054089546204]	[-37.4312515258789,13.2641611099243]
[2.47111773490906,-1.88858067989349]	[5.66038227081299,-1.81265926361084]	[5.76866579055786,-0.0132252164185047]	[25.8667411804199,28.4665489196777]	[-0.376833975315094,2.09294390678406]	[-0.376833975315094,2.09294390678406]	[-1.59578430652618,1.38456296920776]	[-7.33345365524292,1.16613388061523]	[-0.837806344032288,-1.37248992919922]	[-15.5289850234985,-3.35504651069641]	[-0.420638591051102,2.08260178565979]	[-36.5510177612305,15.6732997894287]
[1.87550818920136,-1.17001438140869]	[6.74522781372070,-0.329979091882706]	[6.40731143951416,-0.00821015704423189]	[23.4928703308105,30.5187129974365]	[-1.56120467185974,2.40992307662964]	[-1.56120467185974,2.40992307662964]	[-0.800000011920929,0.692820310592651]	[-7.19824361801148,1.37963426113129]	[-0.785585045814514,-1.81879305839539]	[-16.9916973114014,-5.02150344848633]	[-0.414229929447174,2.07576489448547]	[-37.9060554504395,11.5111331939697]
[0.404141575098038,-0.683155000209808]	[7.27952432632446,-0.160007804632187]	[6.97242879867554,0.0282903015613556]	[22.4979667663574,30.9931468963623]	[-0.133333340287209,2.07846093177795]	[-0.133333340287209,2.07846093177795]	[-1.58396208286285,1.43704092502594]	[-7.90203237533569,1.38564062118530]	[-0.564409971237183,-0.983666419982910]	[-18.1811103820801,-6.54911088943481]	[-0.200000002980232,2.42487096786499]	[-38.3915176391602,9.71360206604004]
[2,-0.692820310592651]	[5.09075307846069,-1.80919873714447]	[7.19723415374756,0.00298138614743948]	[27.3999996185303,28.7520427703857]	[-0.226018369197845,1.69310891628265]	[-0.226018369197845,1.69310891628265]	[-0.986157238483429,0.854037225246429]	[-7.96220779418945,1.33939826488495]	[-0.388712018728256,-1.61869311332703]	[-10.8357934951782,0.00896560028195381]	[-0.412014812231064,2.13652586936951]	[-37.2000007629395,14.5492267608643]
[1.39999997615814,0.0848423093557358]	[6.32159423828125,-0.403101146221161]	[7.01119518280029,-0.431888401508331]	[26,29.7912731170654]	[0.651862800121307,1.88858067989349]	[0.651862800121307,1.88858067989349]	[-1.62758409976959,1.39427149295807]	[-8.13570690155029,1.13522291183472]	[-0.400000005960465,-0.692820310592651]	[-12.0806465148926,0.274151295423508]	[-0.280065149068832,2.29019904136658]	[-37.9386329650879,11.6230058670044]
[0.800000011920929,1.38564062118530]	[6.18223237991333,0.338080585002899]	[7.01013851165772,-0.459812760353088]	[24.4697971343994,29.2706890106201]	[-0.600000023841858,2.42487096786499]	[-0.600000023841858,2.42487096786499]	[-1.63113570213318,1.39222037792206]	[-8.22790908813477,0.990889489650726]	[-0.400000005960465,-0.692820310592651]	[-13.7954454421997,-0.337678253650665]	[0.0420233085751534,2.25216269493103]	[-36.7999992370606,15.2420473098755]
[1.27550816535950,0.562036395072937]	[5.42433691024780,-3.16247391700745]	[5.59464120864868,-0.0113284112885594]	[28.8930778503418,27.5515956878662]	[-0.442276418209076,2.07196855545044]	[-0.442276418209076,2.07196855545044]	[-0.800000011920929,0.692820310592651]	[-8.62164974212647,0.940690100193024]	[-0.324491858482361,-0.562036395072937]	[-10.4008960723877,2.76092052459717]	[0,2.77128124237061]	[-37.1709671020508,14.0246028900146]
[1.02676284313202,-1.08497822284698]	[4.71004915237427,-1.03020870685577]	[6.02173089981079,-0.0382992736995220]	[26,29.7912731170654]	[-0.400000005960465,2.07846093177795]	[-0.400000005960465,2.07846093177795]	[-1.16149020195007,1.00587999820709]	[-7.52888202667236,1.19576036930084]	[-0.354594260454178,-0.632805347442627]	[-17.6160202026367,-1.39506578445435]	[2,3.46410155296326]	[-38.0062446594238,11.7567310333252]
[1.16084611415863,-1.01803636550903]	[5.23269653320313,-0.104584820568562]	[6.38086414337158,-0.00523804314434528]	[21.6000003814697,33.2553749084473]	[3.08843755722046,1.34699428081512]	[3.08843755722046,1.34699428081512]	[0.130846619606018,0.0488030612468720]	[-8.44898319244385,1.03923046588898]	[-0.432696551084518,-3.72990322113037]	[-19.2458496093750,-3.22488045692444]	[-0.180705010890961,2.66785717010498]	[-37.9515304565430,11.6530485153198]
[0.452542006969452,-0.704235374927521]	[5.76600074768066,0.550651907920837]	[6.70692157745361,0]	[26.1866035461426,29.9744281768799]	[1.38114631175995,0.797405123710632]	[1.38114631175995,0.797405123710632]	[-0.125662267208099,0.282241493463516]	[-8.46038246154785,1.11983895301819]	[-0.400000005960465,-3.46410155296326]	[-18.6721801757813,-3.24679923057556]	[-0.0447926558554173,2.94111967086792]	[-36.7734756469727,15.0264205932617]
[0.650095701217651,-0.667487502098084]	[4.00223445892334,-1.45624470710754]	[7.19999980926514,0]	[23.4490337371826,32.0807952880859]	[-0.00163628486916423,0.00914423074573278]	[-0.00163628486916423,0.00914423074573278]	[-0.499188125133514,0.506575345993042]	[-8.54813766479492,1.19576036930084]	[-0.832696557044983,-3.03708291053772]	[-20.3923168182373,-7.61821460723877]	[-0.453048825263977,3.03284907341003]	[-37.6114768981934,13.1169500350952]
[0.534808278083801,-0.619821012020111]	[4.04898357391357,-1.03923046588898]	[6.01256275177002,-2.08580684661865]	[27.2000007629395,29.0984535217285]	[2,0.692820310592651]	[2,0.692820310592651]	[-0.924491882324219,0.477194070816040]	[-8.39999961853027,0.692820310592651]	[-0.800000011920929,-2.77128124237061]	[-16.1652851104736,-3.92889142036438]	[-1.20000004768372,3.46410155296326]	[-38.1768302917481,11.0308027267456]
[0.971867918968201,-1.08846807479858]	[4.40318679809570,-0.655137598514557]	[5.95560216903687,-1.15602326393127]	[25.6930789947510,30.3228778839111]	[2.70041155815125,0.957740604877472]	[2.70041155815125,0.957740604877472]	[-1.12887644767761,0.816037118434906]	[-9.19999980926514,0.692820310592651]	[-0.147235885262489,-0.262707412242889]	[-19.1480731964111,-7.71189546585083]	[-3.47440552711487,-35.4018783569336]	[-33.6240119934082,20.7528972625732]
[0.272596418857574,-0.600917220115662]	[4.08922386169434,-1.15954124927521]	[5.83363485336304,-0.157644182443619]	[23.9803657531738,31.8729877471924]	[1.19194185733795,0.708327054977417]	[1.19194185733795,0.708327054977417]	[-1.58474326133728,1.42850720882416]	[-10,0.692820310592651]	[-0.324491858482361,-0.562036395072937]	[-19.3261985778809,-8.00252151489258]	[-8.56898021697998,-19.6963291168213]	[-35.5711174011231,17.3689861297607]
[0.332529515028000,-0.682689189910889]	[3.90836834907532,-0.718892216682434]	[6.06350374221802,0.00593654392287135]	[27.5354328155518,28.7308120727539]	[0.400000005960465,0.692820310592651]	[0.400000005960465,0.692820310592651]	[-1.56304156780243,1.38890743255615]	[-11.0347900390625,0.993403971195221]	[-0.378562033176422,-0.716600239276886]	[-20.9571971893311,-9.97199535369873]	[0.539263129234314,-21.8375778198242]	[-37.2000007629395,14.5492267608643]
[0.362999826669693,-0.692378282546997]	[4.97611331939697,1.04830396175385]	[6.21384286880493,0]	[27.1119327545166,29.0418205261230]	[1.10981321334839,0.691721677780151]	[1.10981321334839,0.691721677780151]	[-1.46262538433075,1.33464467525482]	[-12.0258588790894,1.39806151390076]	[-0.140927448868752,-4.35671997070313]	[-21.8885021209717,-11.0706014633179]	[3.59684062004089,-13.1281833648682]	[-37.7211227416992,12.5737791061401]
[0.326659858226776,-0.689042866230011]	[3.85510540008545,-0.255238205194473]	[6.60335969924927,0.360201895236969]	[25.1968765258789,30.8264160156250]	[0.400000005960465,0.692820310592651]	[0.400000005960465,0.692820310592651]	[-1.62957084178925,1.50582659244537]	[-12.0207948684692,1.41055274009705]	[-1.09037256240845,-3.65398192405701]	[-18.4127159118652,-6.93518686294556]	[-5.66449213027954,-5.53223180770874]	[-38.8074607849121,9.01702880859375]
[0.400000005960465,-0.692820310592651]	[3.93995308876038,-0.0285846088081598]	[6.17347574234009,-1.25485670566559]	[28.8002147674561,27.7142372131348]	[1.60000002384186,0.692820310592651]	[1.60000002384186,0.692820310592651]	[-1.64111328125000,1.42915928363800]	[-8.74695110321045,0.954388141632080]	[-1.20000004768372,-3.46410155296326]	[-18.4007701873779,-6.93043184280396]	[1.09523260593414,-7.92612695693970]	[-35.8188438415527,16.9405231475830]
[0.493078619241715,-0.209169641137123]	[4.40000009536743,0.692820310592651]	[5.35346078872681,-1.81265926361084]	[5.80000019073486,9.35307502746582]	[1.30472326278687,0.874206244945526]	[1.30472326278687,0.874206244945526]	[-1.70698487758636,1.60933220386505]	[-9.19999980926514,0.692820310592651]	[-1.32076418399811,-2.93249821662903]	[-19.4078998565674,-8.67005920410156]	[0.576453089714050,-10.3439674377441]	[-36.8226737976074,14.6711702346802]
[1.15101623535156,0.346410155296326]	[3.20000004768372,0]	[5.08914709091187,-1.88802146911621]	[5,7.27461338043213]	[-0.0530488044023514,0.954388141632080]	[-0.0530488044023514,0.954388141632080]	[-1.62920796871185,1.61133134365082]	[-9.23756980895996,0.814244627952576]	[-1.55754792690277,-2.97009992599487]	[-20.4025268554688,-10.3856372833252]	[-5.63559436798096,-21.8693618774414]	[-38.8610877990723,8.63978290557861]
[0.893078625202179,0.901989936828613]	[4.43564701080322,-0.204120934009552]	[5.77856302261353,0.357854902744293]	[5.34813737869263,8.25736522674561]	[1.20000004768372,0.692820310592651]	[1.20000004768372,0.692820310592651]	[-1.79118740558624,1.56770658493042]	[-10.0021114349365,0.654490828514099]	[-0.402534991502762,-0.687693536281586]	[-20.3977718353272,-10.3918552398682]	[-6.40000009536743,-5.54256248474121]	[-40,0]
[0.675508141517639,0.738761901855469]	[4.16733932495117,0.193061441183090]	[5.97978544235230,0.721160590648651]	[4.79775333404541,6.92356872558594]	[0.408991783857346,0.739376068115234]	[0.408991783857346,0.739376068115234]	[-1.64381480216980,1.41086518764496]	[-8.78643798828125,0.969315826892853]	[-0.398548036813736,-0.689534962177277]	[-19.7826290130615,-9.31997489929199]	[-10.3258295059204,-13.7931489944458]	[-9.20734119415283,-3.46380257606506]
[0.774538099765778,-1.35587573051453]	[4.51480340957642,-0.0454846993088722]	[5.98855352401733,0.0113662555813789]	[7.79999971389771,9.78432655334473]	[-0.302032530307770,1.38564062118530]	[-0.302032530307770,1.38564062118530]	[-1.64156782627106,1.39842927455902]	[-9.43627166748047,0.941170573234558]	[-0.0979674682021141,-0.692820310592651]	[-20.0923595428467,-9.85041427612305]	[-6.13255643844605,-22.3380165100098]	[-9.14418029785156,-4.94642400741577]
[0.583615303039551,-0.517104446887970]	[4.60098314285278,-0.485972970724106]	[5.45245218276978,-1.15709948539734]	[5.19532632827759,9.00026607513428]	[-1.41493010520935,1.81171953678131]	[-1.41493010520935,1.81171953678131]	[-1.29796743392944,1.12407279014587]	[-10.1684408187866,1.05764889717102]	[-2,-3.46410155296326]	[-21.8835506439209,-13.2640962600708]	[3.47159433364868,-31.5646591186523]	[-39.5999984741211,-3.46410179138184]
[0.400000005960465,-0.692820310592651]	[4.36658382415772,-0.343214213848114]	[4.80000019073486,-1.38564062118530]	[5.08911132812500,8.05824565887451]	[0.986957311630249,1.34129989147186]	[0.986957311630249,1.34129989147186]	[-1.61765587329865,1.47296595573425]	[-10.0411987304688,1.35010230541229]	[-2,-3.46410155296326]	[-22.7994251251221,-15.9286966323853]	[7.40499067306519,-25.2777786254883]	[-39.6073570251465,-3.14174532890320]
[0.600000023841858,0.346410155296326]	[4.22665500640869,-0.418860882520676]	[4.59394311904907,-1.52371871471405]	[14.3985395431519,16.6606445312500]	[1.38615727424622,1.54685747623444]	[1.38615727424622,1.54685747623444]	[-1.67457795143127,1.45279550552368]	[-11.7392845153809,1.63711059093475]	[-2,-3.46410155296326]	[-21.4741573333740,-12.2451667785645]	[4.88325977325439,-18.4871044158936]	[-8,-2.77128124237061]
[0.800000011920929,1.38564062118530]	[3.26589488983154,-0.0198076535016298]	[4,-1.38564062118530]	[6.19999980926514,9.35307502746582]	[-2.57347559928894,2.64049720764160]	[-2.57347559928894,2.64049720764160]	[-1.67770087718964,1.60502159595490]	[-11.9119329452515,1.65144228935242]	[-2,-3.46410155296326]	[-22.8012981414795,-14.5400190353394]	[1.16730344295502,-12.2529163360596]	[-11.2219123840332,-11.0672664642334]
[7.21097087860107,11.0931882858276]	[3.39035558700562,0.0593308545649052]	[5.27721595764160,0.544013500213623]	[5.81725358963013,8.36390209197998]	[-1.35101628303528,2.34002876281738]	[-1.35101628303528,2.34002876281738]	[-2,-3.46410155296326]	[-13.1469516754150,1.64720845222473]	[-0.463609099388123,-0.547605752944946]	[-18.1692581176758,-16.6593608856201]	[-8.42652416229248,-9.91511058807373]	[-39.3573951721191,3.19217848777771]
[8.21889877319336,4.55981683731079]	[3.43923640251160,0.231817781925201]	[5.39549541473389,0.352753400802612]	[10.7999992370605,13.1635856628418]	[1.07808220386505,2.04247140884399]	[1.07808220386505,2.04247140884399]	[0.310393422842026,-3.31863999366760]	[-9.86188316345215,-0.0276153720915318]	[0.364969015121460,-0.939296603202820]	[-13.4000005722046,-2.42487096786499]	[0.706921339035034,-10.3923044204712]	[-39.5999984741211,0.692820310592651]
[7.59836912155151,6.95020246505737]	[3.20000004768372,0]	[4.56751632690430,-1.36192345619202]	[7.19005155563355,9.68447017669678]	[1.20000004768372,2.07846093177795]	[1.20000004768372,2.07846093177795]	[0.615365207195282,-3.19967532157898]	[-9.53723049163818,-0.0368415638804436]	[1.88152110576630,-1.43850457668304]	[-14.7984991073608,-2.07911109924316]	[14.9212818145752,-13.9658737182617]	[-6.97809362411499,-2.21730828285217]
[7.66092061996460,10.4054002761841]	[3.16995406150818,-1.41040277481079]	[3.88093471527100,-1.36947727203369]	[12.3220748901367,12.6013689041138]	[-1.29307866096497,2.77128124237061]	[-1.29307866096497,2.77128124237061]	[0.328882336616516,-1.57552087306976]	[-10.3863248825073,1.33332097530365]	[-2.28536152839661,-3.97039461135864]	[-15.3107414245605,-1.91724407672882]	[10.0332899093628,-28.4739074707031]	[-9.39999961853027,-10.7387142181396]
[8.00715923309326,12.4764595031738]	[2.72649955749512,-1.44495582580566]	[3.47038507461548,-1.16117978096008]	[4.61925506591797,8.00078392028809]	[-1.60000002384186,2.77128124237061]	[-1.60000002384186,2.77128124237061]	[0.600000023841858,-1.73205077648163]	[-12.2102537155151,1.72853636741638]	[-2.26988172531128,-3.88027071952820]	[-14.8134975433350,-2.09323596954346]	[-6,-21.5559768676758]	[-38.7999992370606,9.00666427612305]
[8.75954437255859,15.2506589889526]	[2.58043336868286,-2.91449213027954]	[5.22618579864502,0.736693382263184]	[5.45186281204224,8.81678390502930]	[-3.57231450080872,2.77128124237061]	[-3.57231450080872,2.77128124237061]	[0.800000011920929,-1.38564062118530]	[-14.0059003829956,2.07917881011963]	[-2.63793253898621,-3.80009698867798]	[-21.9962997436523,-4.84840011596680]	[4.96985673904419,-18.0885334014893]	[-38.7999992370606,9.00666427612305]
[8.41029644012451,6.23074007034302]	[2.54220747947693,-1.15494525432587]	[4.92337226867676,0.311935901641846]	[6,9.00666427612305]	[-1.49538409709930,2.77396583557129]	[-1.49538409709930,2.77396583557129]	[0.800000011920929,-1.38564062118530]	[-13.8061895370483,1.73138642311096]	[-2.47867178916931,-3.59248566627502]	[-21.0366916656494,-3.63689303398132]	[-9.81590938568115,-13.2574825286865]	[-35.5999984741211,17.3205089569092]
[8.27559852600098,9.22288227081299]	[2.48356628417969,-1.30565989017487]	[4.80000019073486,0]	[14.7999992370605,15.9348678588867]	[-0.239309802651405,2.58856201171875]	[-0.239309802651405,2.58856201171875]	[0.800000011920929,-1.38564062118530]	[-13.6000003814697,1.38564062118530]	[0.753308296203613,-1.36076593399048]	[-20.7723140716553,-3.57736563682556]	[-6.00039768218994,-10.3920650482178]	[-37.3641395568848,12.8731832504272]
[8.79551219940186,11.0649738311768]	[2.51143193244934,-1.27220749855042]	[3.23998928070068,-1.06515657901764]	[14,13.1635856628418]	[0.865393102169037,2.77128124237061]	[0.865393102169037,2.77128124237061]	[0.400000005960465,-2.07846093177795]	[-13.2000007629395,0.692820310592651]	[-2.39674925804138,-4.17893028259277]	[-22,-4.33657979965210]	[-7.19999980926514,30.4840927124023]	[-38.3987884521484,9.70380496978760]
[8.64285945892334,5.29767990112305]	[2.29183578491211,-1.38706779479980]	[2.79999995231628,-0.692820310592651]	[9.25654411315918,10.6439847946167]	[-1.60000002384186,2.77128124237061]	[-1.60000002384186,2.77128124237061]	[0.800000011920929,-1.84752082824707]	[-12.8000001907349,0]	[-2.59103727340698,-3.90076112747192]	[-21.9804821014404,-4.86640834808350]	[-7.33096742630005,26.7937507629395]	[-36.5510177612305,15.6732997894287]
[8.39416027069092,7.63586521148682]	[7.21278715133667,-2.74138092994690]	[2.91653060913086,-0.903206288814545]	[14.9060974121094,13.1635856628418]	[-1,3.11769151687622]	[-1,3.11769151687622]	[1,-1.73205077648163]	[-10,-0.692820310592651]	[-2.80925178527832,-3.44557094573975]	[-21.9964942932129,-5.56565284729004]	[-8.36258411407471,20.8092212677002]	[-36.3750724792481,15.9310693740845]
[10.2090177536011,2.41473054885864]	[6.44491863250732,-2.50971341133118]	[4.16812801361084,1.53793752193451]	[14.0063323974609,13.1765308380127]	[-0.400000005960465,3.46410155296326]	[-0.400000005960465,3.46410155296326]	[1.19506776332855,-1.51277136802673]	[-12.5309228897095,0.650075137615204]	[-4.59602880477905,-3.93597388267517]	[-22.0003166198730,-6.23790073394775]	[-14.4367885589600,26.0515232086182]	[-36.3975067138672,15.9396648406982]
[9.79152202606201,3.37641310691834]	[11.3623104095459,-0.989088296890259]	[4.74330091476440,0.0471976585686207]	[16.7999992370605,14.5492267608643]	[16.7144298553467,15.3057661056519]	[16.7144298553467,15.3057661056519]	[0.827685534954071,-1.22442376613617]	[-5.17882299423218,-0.851601421833038]	[-3.40424323081970,-2.48185300827026]	[-21.9459228515625,-8.27119159698486]	[-6,31.1769142150879]	[-34.5105590820313,19.2030582427979]
[9.39752197265625,5.19676637649536]	[6.33961772918701,-2.34426259994507]	[4.76889181137085,0.0151071287691593]	[13.0583848953247,10.8772687911987]	[1.60060906410217,1.38504135608673]	[1.60060906410217,1.38504135608673]	[0.400000005960465,-2.07846093177795]	[-6.53529119491577,0.00775705929845572]	[-2.70777821540833,-3.42223334312439]	[-22.3958358764648,-9.26790523529053]	[-6.79999971389771,31.1769142150879]	[-35.3257751464844,17.7954788208008]
[9.91845321655273,6.27062082290649]	[6,-2.07846093177795]	[3.06872105598450,-1.07667636871338]	[9.60531234741211,5.53658676147461]	[-1.20723879337311,2.06276845932007]	[-1.20723879337311,2.06276845932007]	[0.893078625202179,-2.07846093177795]	[-7.29720115661621,0.761798679828644]	[-4.63575220108032,-3.71526789665222]	[-20.3863353729248,-8.99374294281006]	[-7.59791946411133,31.1730117797852]	[-35.8073616027832,16.9325904846191]
[11.0784435272217,1.59411752223969]	[4.45370006561279,-2.05656290054321]	[4.65738582611084,-0.210554033517838]	[8.38839912414551,3.93881535530090]	[-1.20000004768372,2.07846093177795]	[-1.20000004768372,2.07846093177795]	[1.20000004768372,-2.07846093177795]	[-8.09796714782715,2.07846093177795]	[-3.05536293983459,-2.34483695030212]	[-22.2571067810059,-10.9264488220215]	[-20.3837394714355,30.9931468963623]	[-37.5362472534180,13.1079473495483]
[10.3877134323120,2.76163172721863]	[7.42142629623413,-0.564217627048492]	[5.19999980926514,0.692820310592651]	[7.55508136749268,4.68005752563477]	[-2.55914640426636,2.34002876281738]	[-2.55914640426636,2.34002876281738]	[1.41223335266113,-1.73720383644104]	[-7.61653852462769,2.19399166107178]	[-2.88020563125610,-2.00166273117065]	[-22.7807178497314,-13.1616725921631]	[-8.36730289459229,24.0002689361572]	[-1.03735065460205,-2.34982919692993]
[11.5902595520020,0.658977091312408]	[8.64653968811035,-0.265801697969437]	[4.39010715484619,0.702354252338409]	[11,8.66025352478027]	[-0.00882962159812450,2.77317547798157]	[-0.00882962159812450,2.77317547798157]	[1.40459656715393,-1.36935412883759]	[-7.33919715881348,1.27810633182526]	[5.45801639556885,-8.49437904357910]	[-19.9533653259277,-9.04093647003174]	[-11.1969242095947,22.1731414794922]	[-34.4000015258789,19.3989696502686]
[10.4225912094116,1.83835387229919]	[5.19305658340454,-2.12482643127441]	[4.79223394393921,-0.000911394832655788]	[8.42915153503418,6.35132169723511]	[-2.40000009536743,2.77128124237061]	[-2.40000009536743,2.77128124237061]	[0.800000011920929,-2.07846093177795]	[-7.51910495758057,1.67756140232086]	[0.0703487992286682,-6.17125272750855]	[-20.4142532348633,-9.99093246459961]	[-13.1606559753418,24.5277957916260]	[-35.9664192199707,16.6635971069336]
[9.99948120117188,2.07113265991211]	[4.64898347854614,-2.07846093177795]	[5.12449169158936,0.130783915519714]	[6.35612058639526,4.09592819213867]	[-1.49627459049225,3.08434104919434]	[-1.49627459049225,3.08434104919434]	[0.980745136737824,-2.07846093177795]	[-7.59999990463257,2.07846093177795]	[-2.69911217689514,-2.69577431678772]	[-22.8666381835938,-15.1741418838501]	[-6,31.1769142150879]	[-36.7826347351074,15.2592344284058]
[9.62296009063721,4.42311525344849]	[4.40000009536743,-2.07846093177795]	[5.77375841140747,-0.0192243587225676]	[5.42464256286621,2.76840972900391]	[31.2000007629395,24.9415321350098]	[31.2000007629395,24.9415321350098]	[1.78162121772766,-2.59290480613709]	[-7.79535722732544,2.06430745124817]	[-3.08821535110474,-1.25433170795441]	[-20.4073009490967,-10.3635501861572]	[-6.43850994110107,26.7940788269043]	[-32.3208198547363,22.7303199768066]
[12.0632886886597,0.257933199405670]	[7.19999980926514,0]	[6.09756040573120,-0.0524078011512756]	[6.42337083816528,4.18692255020142]	[31.2108249664307,24.9476985931397]	[31.2108249664307,24.9476985931397]	[2.53441238403320,-3.09529685974121]	[-7.81136035919189,2.43093395233154]	[5.15601873397827,-7.88209104537964]	[-21.8627109527588,-13.4443120956421]	[2.82645487785339,15.9169769287109]	[-34.0722122192383,19.9725666046143]
[11.0005950927734,1.39681231975555]	[4.88535547256470,-6.63095808029175]	[7.15817975997925,-0.0663718581199646]	[7.52797222137451,2.49863862991333]	[31.2000007629395,24.9415321350098]	[31.2000007629395,24.9415321350098]	[2.30153226852417,-3.22020173072815]	[-7.66038179397583,1.65144228935242]	[2.82250261306763,-6.17679452896118]	[-22.7929801940918,-15.9136915206909]	[-6.12796735763550,18.2590446472168]	[-36.0852737426758,16.4658279418945]
[10.9899082183838,1.00828683376312]	[4.14218378067017,-1.72718858718872]	[6.80000019073486,-2.07846093177795]	[6.15213298797607,2.57697200775147]	[31.2197113037109,24.9657955169678]	[31.2197113037109,24.9657955169678]	[0.0346785262227058,-1.13132321834564]	[-8.05235195159912,1.99275493621826]	[-0.601650238037109,-2.87386965751648]	[-22.8042774200439,-15.4140233993530]	[-11.0554389953613,9.58140563964844]	[-33.5999984741211,20.7846088409424]
[10.1807060241699,3.13737392425537]	[4.13219738006592,-1.71284043788910]	[6.80000019073486,-2.07846093177795]	[7.05402278900147,1.43965172767639]	[31.2024459838867,24.9434242248535]	[31.2024459838867,24.9434242248535]	[0.290372550487518,-0.882700622081757]	[-8.04706668853760,1.47529113292694]	[-1.82699894905090,-1.38353800773621]	[-15.1920576095581,-22.1624355316162]	[-16.2060832977295,22.5389270782471]	[-6.51513195037842,4.74099159240723]
[11.8110446929932,0.315980970859528]	[6.29699420928955,0.329128980636597]	[6.19999980926514,-1.73205077648163]	[5.25130081176758,8.57744598388672]	[26.6695117950439,22.3258533477783]	[26.6695117950439,22.3258533477783]	[0.400000005960465,-0.692820310592651]	[-8.44353199005127,0.545073151588440]	[6.99686241149902,-7.91684532165527]	[-9.82652473449707,-1.94767701625824]	[-8.58957004547119,6.66326141357422]	[-4.58497524261475,0.857513904571533]
[11.9964618682861,0.00151162233669311]	[6.12016248703003,0.900986492633820]	[5.53839015960693,-1.35797667503357]	[15.1999998092651,15.2420473098755]	[23.9306907653809,22.7571048736572]	[23.9306907653809,22.7571048736572]	[0.0728907734155655,-1.30475282669067]	[-7.91005134582520,3.40008521080017]	[5.34873962402344,-6.23159074783325]	[-10.3984928131104,-1.38626408576965]	[-27.2000007629395,29.1068000793457]	[-5.82585525512695,-0.558075547218323]
[11.6270866394043,1.17407286167145]	[4.21925497055054,-1.38564062118530]	[5.38145446777344,-1.02773225307465]	[12.5729551315308,12.5104875564575]	[28.7999992370605,27.7128124237061]	[28.7999992370605,27.7128124237061]	[0.247962206602097,-0.985213339328766]	[-8.09095191955566,1.61764323711395]	[2.56082487106323,-3.43596506118774]	[-11.8147468566895,-1.18171668052673]	[-8.56904888153076,6.58991622924805]	[-26.8609199523926,-9.44649887084961]
[12.2116737365723,-0.00544393807649612]	[3.89996600151062,-1.40585684776306]	[5.17898845672607,-0.684379816055298]	[10.4254159927368,11.0854797363281]	[27.8019638061523,26.6754913330078]	[27.8019638061523,26.6754913330078]	[0.400000005960465,-0.692820310592651]	[-8,1.38564062118530]	[-1.37347555160522,-2.90206527709961]	[-10.1028327941895,-3.01099753379822]	[-8.37403869628906,6.35830926895142]	[-25.3999996185303,-8.66025352478027]
[11.9931182861328,-0.00307701015844941]	[3.54732060432434,-0.827367961406708]	[5.37411642074585,-0.355902761220932]	[15.7999992370605,14.2028169631958]	[26.6881408691406,22.7985382080078]	[26.6881408691406,22.7985382080078]	[0.0930786132812500,-0.692820310592651]	[-8.45184707641602,1.23268234729767]	[2.61244082450867,-5.77830886840820]	[-14.8143196105957,-2.17465734481812]	[-2.50584745407105,19.1455516815186]	[-19.2000007629395,-8.31384372711182]
[12.1152305603027,0.174101129174232]	[3.80683302879334,0.300172865390778]	[5.59999990463257,0]	[14.7115383148193,12.3642425537109]	[24.6015205383301,20.4398345947266]	[24.6015205383301,20.4398345947266]	[0.107103504240513,-1.35116255283356]	[-8.45509147644043,0.550858199596405]	[1.34304893016815,-4.36311149597168]	[-11.6081304550171,-1.38564062118530]	[-21.5136451721191,25.3094215393066]	[-19.1285133361816,-8.31317043304443]
[9.03815841674805,-3.73243427276611]	[3.59999990463257,-1.38564062118530]	[6.40741205215454,-0.0357953384518623]	[11.7777090072632,11.8481807708740]	[22.1599407196045,19.3424911499023]	[22.1599407196045,19.3424911499023]	[0.424531400203705,-1.13627314567566]	[-9.48686599731445,0.719129085540772]	[-0.600000023841858,-3.11769151687622]	[-16.4253311157227,-2.12959241867065]	[-8.52747535705566,6.53573274612427]	[-26.7496871948242,-9.18632221221924]
[14.7999992370605,-5.54256248474121]	[3.36729502677918,-1.21722638607025]	[7.21195030212402,-0.0179266706109047]	[16.3999996185303,13.1635856628418]	[19.2014369964600,18.0128707885742]	[19.2014369964600,18.0128707885742]	[0.598066270351410,-1.01925575733185]	[-10.8050718307495,1.07605767250061]	[-1.97574770450592,-2.03971743583679]	[-23.0743579864502,-2.05107712745667]	[-8.45050334930420,6.35752630233765]	[-19.3326225280762,-7.66696500778198]
[6.99758768081665,-5.19416570663452]	[4.16703462600708,-0.683735311031342]	[7.21117210388184,0.0261159613728523]	[15.4939022064209,13.1635856628418]	[24.8010635375977,30.4828300476074]	[24.8010635375977,30.4828300476074]	[0.308138996362686,-0.819611847400665]	[-12.0477046966553,1.40818214416504]	[-2.30203247070313,-2.07846093177795]	[-20.2400588989258,-3.58728098869324]	[-8.28791236877441,6.35165691375732]	[-11.7428865432739,-4.75785875320435]
[6.97510147094727,-5.15359640121460]	[3.69944190979004,-0.988541483879089]	[5.83459568023682,-1.82279753684998]	[12,8.31384372711182]	[23.9306907653809,22.7571048736572]	[23.9306907653809,22.7571048736572]	[0,-1.38564062118530]	[-11.2778615951538,1.92291224002838]	[-0.525065362453461,-3.83270287513733]	[-23.2000007629395,-4.15692186355591]	[12.0423984527588,10.4796113967896]	[-11.0571136474609,-3.72566938400269]
[6.54753255844116,-4.54673051834106]	[3.46180987358093,-0.761632025241852]	[5.99090099334717,-1.39459419250488]	[6.39554119110107,1.36395108699799]	[17.2059612274170,20.1034564971924]	[17.2059612274170,20.1034564971924]	[0.108781687915325,-1.37219595909119]	[-9.09037208557129,0.882700622081757]	[-1.80000007152557,-2.42487096786499]	[-25.3584728240967,-2.86718678474426]	[-8.61122989654541,6.69186592102051]	[-7.26792240142822,-1.22529518604279]
[6.39337873458862,-4.15429592132568]	[3.44753837585449,-0.513724565505981]	[5.40702915191650,-0.823615252971649]	[12.4503602981567,9.52958774566650]	[17.9890575408936,15.9296865463257]	[17.9890575408936,15.9296865463257]	[0.518350780010223,-1.37012386322021]	[-8.77582931518555,1.09617340564728]	[-2.82430362701416,-1.56033933162689]	[-23.6406402587891,-4.57332849502564]	[-8.53804111480713,6.58841514587402]	[-7.40000009536743,-1.03923046588898]
[6.11240673065186,-3.70784521102905]	[3.51300764083862,-0.736019492149353]	[5.55962038040161,-0.520918309688568]	[12,8.31384372711182]	[18,15.9348678588867]	[18,15.9348678588867]	[0.770444333553314,-1.36011493206024]	[-8.62105274200440,0.905298292636871]	[-3.91322660446167,-0.900660574436188]	[-23.8297233581543,-5.24459314346314]	[-8.60014152526856,6.72399091720581]	[-7.62487506866455,-1.38564062118530]
[7.59937334060669,-5.85694360733032]	[3.09119057655334,-0.539823114871979]	[5.58720970153809,-0.0149149782955647]	[6.40000009536743,1.38564062118530]	[21.2121028900147,26.6393585205078]	[21.2121028900147,26.6393585205078]	[0.291876167058945,-1.06818282604218]	[-9.23380756378174,1.06728243827820]	[-4.37719821929932,-0.648531317710877]	[-25.0183906555176,-8.32142734527588]	[-12.0158233642578,10.3539171218872]	[-6.80000019073486,-2.07846093177795]
[6.81037521362305,-4.87767076492310]	[3.55685639381409,-0.601579308509827]	[6.25835990905762,-0.0151706533506513]	[14.5037250518799,11.6445436477661]	[18.7464828491211,17.2274169921875]	[18.7464828491211,17.2274169921875]	[0.200000002980232,-1.73205077648163]	[-10.3999996185303,1.38564062118530]	[-4.06539297103882,-1.06320679187775]	[-24.4106979370117,-10.3945236206055]	[-8.74794673919678,6.79625082015991]	[-8,-2.77128124237061]
[6.94223546981812,-5.09610128402710]	[3.78567528724670,-0.684509336948395]	[6.80142259597778,-0.00225808238610625]	[11.9149255752563,9.57004833221436]	[13.5959625244141,18.0192222595215]	[13.5959625244141,18.0192222595215]	[0.759804129600525,-1.40213179588318]	[-10.0880670547485,1.81265926361084]	[-6.21084833145142,0.223632752895355]	[-7.20253229141235,0.00232390523888171]	[-11.7721834182739,10.1872911453247]	[-9.19999980926514,-3.46410155296326]
[6.79927444458008,-4.15308713912964]	[3.53810238838196,-0.596507132053375]	[6.02632284164429,-1.03544485569000]	[8.12731456756592,5.78716993331909]	[15.9624443054199,15.8420362472534]	[15.9624443054199,15.8420362472534]	[1.01851522922516,-1.38741028308868]	[-10.8227863311768,2.09904170036316]	[-5,-0.346410155296326]	[-7.00383234024048,-2.44600749015808]	[-12.0327548980713,10.3462629318237]	[-9.08517265319824,-3.09489393234253]
[6.76730346679688,-4.79311037063599]	[3.60321140289307,0.330671668052673]	[5.90733432769775,-0.00482041155919433]	[9.55681419372559,6.18341016769409]	[13.5735988616943,17.9934082031250]	[13.5735988616943,17.9934082031250]	[0.482272446155548,-1.20420491695404]	[-11.6027488708496,2.09174060821533]	[-5.55273532867432,0.0270225312560797]	[-5.40079832077026,-1.42918443679810]	[-8.64990520477295,6.73904991149902]	[-9.26038265228272,-5.80836439132690]
[6.80000019073486,-4.84974241256714]	[3.35346078872681,-0.265801697969437]	[6.40848922729492,-0.00242526177316904]	[6,2.07846093177795]	[11.6000003814697,14.5492267608643]	[11.6000003814697,14.5492267608643]	[0.138104662299156,-0.937919914722443]	[-12.3999996185303,2.07846093177795]	[-5.31024551391602,-0.0356438308954239]	[-9.03959560394287,-1.16513919830322]	[-8.80746650695801,29.0911083221436]	[-8.14978218078613,-2.40155243873596]
[6.13351249694824,-3.77317523956299]	[3.70682573318481,0.641640603542328]	[6.26489067077637,-1.66445565223694]	[18.7999992370605,14.5492267608643]	[15.2611789703369,14.6411104202271]	[15.2611789703369,14.6411104202271]	[1.10801386833191,-1.29746878147125]	[-10.7076988220215,1.78754079341888]	[-5.86960792541504,0.343707621097565]	[-10.2480669021606,-0.751380264759064]	[-7.40000009536743,21.1310195922852]	[-7.94246768951416,-2.74781394004822]
[5.76718330383301,-3.23131418228149]	[3.20000004768372,0]	[5.83914899826050,0.435658931732178]	[13.5501060485840,10.3861227035522]	[13.5949983596802,19.4007339477539]	[13.5949983596802,19.4007339477539]	[1.11529994010925,-1.39431226253510]	[-10,0.692820310592651]	[-6.14104986190796,0.607130110263825]	[-17.1844387054443,0.687421739101410]	[-6.19146299362183,29.3995285034180]	[-6.78012609481812,-2.33220887184143]
[6.58615732192993,-4.47935581207275]	[3.35346078872681,0.265801697969437]	[5.01925516128540,-1.38564062118530]	[8.34847164154053,6.22098302841187]	[11.5916719436646,14.5435838699341]	[11.5916719436646,14.5435838699341]	[1.04756736755371,-1.35454368591309]	[-8.76730346679688,0.588235497474670]	[-6.60732555389404,0.953190088272095]	[-13.5427770614624,-1.42489850521088]	[-7.39820671081543,25.2807865142822]	[-7.11445093154907,-3.25196266174316]
[6.15081071853638,-3.86101198196411]	[3.58699846267700,0.593652963638306]	[4.05399894714356,-1.33371424674988]	[7.18596601486206,5.18421459197998]	[12.6118373870850,14.1998701095581]	[12.6118373870850,14.1998701095581]	[0.987915158271790,-1.31228768825531]	[-11.3589687347412,1.63400268554688]	[-6.74488830566406,0.705813288688660]	[-21.0422821044922,-0.954067409038544]	[-7.59391927719116,22.9958877563477]	[-6.05894422531128,-1.77153933048248]
[5.88331842422485,-3.39876699447632]	[3.35445022583008,-0.180205851793289]	[4,-1.38564062118530]	[6,2.07846093177795]	[14.0389652252197,13.8549699783325]	[14.0389652252197,13.8549699783325]	[1.39989209175110,-2.10268044471741]	[-11.1852931976318,2.08878135681152]	[-8.57410430908203,3.06297016143799]	[-27.1890430450439,1.37729692459106]	[-8.60883140563965,19.0852146148682]	[-5.04873037338257,-1.67874658107758]
[5.17438220977783,-2.26481223106384]	[3.21961069107056,0.00314262649044395]	[5.04437732696533,0.235060691833496]	[15.8375101089478,10.6338434219360]	[12.3904523849487,15.9321498870850]	[12.3904523849487,15.9321498870850]	[3.42138624191284,-3.00242686271668]	[-12.0081300735474,2.07846093177795]	[-8.80067825317383,3.37173414230347]	[-21.3392677307129,-3.59319162368774]	[-13.2795734405518,22.9090118408203]	[-4.40000009536743,-3.46410155296326]
[6.04332399368286,-3.23623847961426]	[3.34166646003723,0.309827923774719]	[4.78435659408569,0.0290455799549818]	[13.3529605865479,9.33240413665772]	[8.98351287841797,14.5446634292603]	[8.98351287841797,14.5446634292603]	[1.65881323814392,-1.34855341911316]	[-10.8000001907349,1.54685747623444]	[-9.25287532806397,3.54403066635132]	[-25.8088321685791,-2.29630994796753]	[-18.8100204467773,29.3729343414307]	[-4.66891479492188,-1.10322678089142]
[5.57308292388916,-2.78463768959045]	[3.25776100158691,-0.00435990653932095]	[4.30692148208618,0.531603395938873]	[9.83223247528076,6.83636569976807]	[10.5540361404419,11.3470764160156]	[10.5540361404419,11.3470764160156]	[3.18740630149841,-4.35391283035278]	[-11.3270359039307,1.16560828685761]	[-10.0796127319336,4.77487039566040]	[-26.0186195373535,-4.86705303192139]	[-3.48147392272949,30.5761890411377]	[-3.40361142158508,-2.73909735679626]
[5.34080076217651,-2.48007893562317]	[3.20000004768372,0]	[6.73108243942261,-4.02450799942017]	[7.18118476867676,5.18737602233887]	[9.57220935821533,12.4689159393311]	[9.57220935821533,12.4689159393311]	[0.162389233708382,-1.12329614162445]	[-9.93460655212402,0.692820310592651]	[0.800000011920929,-2.77128124237061]	[-4.37768745422363,-0.291402071714401]	[-5.99695587158203,21.4713382720947]	[-35.2711181640625,17.5103893280029]
[6.61925506591797,-2.77128124237061]	[3.30587625503540,0.332780539989471]	[5.79960346221924,-1.52524161338806]	[14.5658054351807,7.94662475585938]	[9.99681186676025,11.7796936035156]	[9.99681186676025,11.7796936035156]	[0.397811591625214,-0.716588020324707]	[-8.25675010681152,0.955061197280884]	[0.800000011920929,-2.77128124237061]	[-5.39999961853027,0.346410155296326]	[-4.63532352447510,27.0730667114258]	[-2.70731210708618,-2.08205032348633]
[6.39679956436157,-2.76787471771240]	[3.04969191551209,-0.132854148745537]	[6.78029775619507,-2.21344208717346]	[8.01187610626221,4.20032358169556]	[11.7481374740601,16.5712089538574]	[11.7481374740601,16.5712089538574]	[0.200000002980232,-1.03923046588898]	[-10,-0.169684618711472]	[0.153460696339607,-3.03708291053772]	[-4.80000019073486,2.07846093177795]	[-10.0003232955933,18.7042903900147]	[-32.3976554870606,22.8624248504639]
[5.19327354431152,-1.33511817455292]	[3.04653930664063,-0.265801697969437]	[5.75634622573853,-1.54330134391785]	[8.40724754333496,3.51361227035522]	[10.0809621810913,14.5398330688477]	[10.0809621810913,14.5398330688477]	[0.320801496505737,-0.838340342044830]	[-10.0025329589844,0.696745753288269]	[0.557942211627960,-2.98390126228333]	[-5.21654129028320,-2.30744457244873]	[-20.6443042755127,27.8771381378174]	[-34.8653945922852,18.5928859710693]
[5.27854585647583,-1.19634318351746]	[3.17348241806030,0.191857919096947]	[5.23454809188843,-0.955241799354553]	[7.19409799575806,5.91210079193115]	[11.1080322265625,13.6880455017090]	[11.1080322265625,13.6880455017090]	[0.416278600692749,-0.697214126586914]	[-8.85321426391602,0.713250339031220]	[0,-2.77128124237061]	[-5.13739013671875,-1.61703562736511]	[-24.3999423980713,31.1794548034668]	[-34.1207656860352,19.8826198577881]
[6.30408477783203,-3.14296650886536]	[2.90087199211121,-0.980001568794251]	[4.89929294586182,-0.369552344083786]	[9.61516094207764,2.79819798469543]	[12.5428867340088,13.0717029571533]	[12.5428867340088,13.0717029571533]	[0.200000002980232,-1.03923046588898]	[-8.40827465057373,0.702490150928497]	[0.153460696339607,-3.03708291053772]	[-5.09868574142456,-0.832736134529114]	[-11.1195592880249,9.70213317871094]	[-32.3903846740723,22.8776664733887]
[5.98813295364380,-3.45458173751831]	[2.75093007087708,-0.715311825275421]	[5.12449169158936,-0.562036395072937]	[8.55914592742920,5.46476125717163]	[9.60000038146973,11.0851249694824]	[9.60000038146973,11.0851249694824]	[0.400000005960465,-0.692820310592651]	[-8.61885356903076,0.104584820568562]	[0.400000005960465,-3.46410155296326]	[-7.02103090286255,-0.323488503694534]	[-25.6797904968262,30.3507728576660]	[-32.4315757751465,22.8275394439697]
[6.03269672393799,-3.52073359489441]	[3,-0.346410155296326]	[5.19999980926514,-0.161216884851456]	[7.19999980926514,4.15692186355591]	[10.7983837127686,11.7744693756104]	[10.7983837127686,11.7744693756104]	[0.400000005960465,-0.692820310592651]	[-8.39999961853027,1.38564062118530]	[-1.04418814182282,-1.95807063579559]	[-3.30582237243652,0.334410965442657]	[-26.1287822723389,29.8952579498291]	[-33.2000007629395,21.4774303436279]
[5.59516906738281,-2.76701951026917]	[3.14932489395142,-1.44861114025116]	[5.59999990463257,0]	[7.19999980926514,4.15692186355591]	[9.57219314575195,11.0807590484619]	[9.57219314575195,11.0807590484619]	[0.428607672452927,-0.697872638702393]	[-7.28332710266113,0.0269145350903273]	[-0.582531154155731,-2.69640660285950]	[-3.59999990463257,0.692820310592651]	[-8.42206192016602,6.41689872741699]	[-32.4050140380859,22.8543910980225]
[5.08916521072388,-2.12766051292419]	[2.61124277114868,-3.75556468963623]	[6.29048633575439,0.0781537815928459]	[7.44898366928101,3.72566938400269]	[9.38623905181885,9.88946819305420]	[9.38623905181885,9.88946819305420]	[0.365682244300842,-0.727425336837769]	[-8.17347526550293,1.25485670566559]	[0.180745109915733,-3.08434104919434]	[-3,2.42487096786499]	[-17.1084003448486,24.5849056243897]	[-32.4276847839356,22.8151187896729]
[5.99226808547974,-2.52159070968628]	[2.53350949287415,-4.11553859710693]	[6.61257934570313,0.979686379432678]	[7.13142871856689,3.96692109107971]	[7.82044267654419,8.06285953521729]	[7.82044267654419,8.06285953521729]	[0.400000005960465,-0.692820310592651]	[-8.29037189483643,2.26834130287170]	[-0.879953026771545,-1.38222146034241]	[-4.38955593109131,-1.48521435260773]	[-27.2023868560791,29.1001243591309]	[-34.5591468811035,19.1233196258545]
[5.52449178695679,-2.37892937660217]	[2.60468578338623,-2.86096024513245]	[5.71615839004517,-1.36667430400848]	[7.44898366928101,5.45067930221558]	[10.7976922988892,10.3969755172730]	[10.7976922988892,10.3969755172730]	[0.400000005960465,-0.692820310592651]	[-8.19435977935791,2.42389750480652]	[-0.723714351654053,-1.66897451877594]	[-3.97893738746643,-0.613254129886627]	[-19.8422527313232,23.2631549835205]	[-31.1845550537109,24.9482402801514]
[5.12498378753662,-2.03864097595215]	[3.13016915321350,-1.43120014667511]	[5.17808723449707,-0.691782712936401]	[12.1999998092651,11.4315357208252]	[6.08568906784058,13.6541643142700]	[6.08568906784058,13.6541643142700]	[0,-1.38564062118530]	[-7.98662471771240,1.76224493980408]	[-0.611628234386444,-2.59902215003967]	[-4.18487262725830,-0.372665256261826]	[1.01283144950867,14.2151451110840]	[-31.3096275329590,24.3718910217285]
[4.79081296920776,-1.55041325092316]	[2.71871829032898,-2.65185904502869]	[6.38409566879273,0.158189669251442]	[13.6000003814697,9.69948482513428]	[9,12.1243553161621]	[9,12.1243553161621]	[0.400000005960465,-0.692820310592651]	[-8.28844833374023,2.25520610809326]	[-0.613308131694794,-1.03619396686554]	[-3.92888236045837,0.123179391026497]	[-8.46596050262451,6.48623132705689]	[-6.40891742706299,6.22375202178955]
[5.19999980926514,-2.07846093177795]	[2.82464361190796,-4.08162546157837]	[3.20000004768372,-2.77128124237061]	[14.3999996185303,11.0851249694824]	[8.54813766479492,10.6488857269287]	[8.54813766479492,10.6488857269287]	[0.400000005960465,-0.692820310592651]	[-8.24557685852051,2.35068249702454]	[-0.600000023841858,-1.03923046588898]	[-2.62994670867920,1.58429288864136]	[-8.36299419403076,6.35497045516968]	[-4.79928874969482,3.87248706817627]
[5.13611173629761,-1.97104465961456]	[2.31285309791565,-2.85075163841248]	[2.82694673538208,-2.90521359443665]	[11.0442380905151,9.14767551422119]	[8.39999961853027,7.62102365493774]	[8.39999961853027,7.62102365493774]	[0,-1.38564062118530]	[-7.98235511779785,2.80440855026245]	[-0.554891526699066,-2.65263843536377]	[-2.66577887535095,0.589471936225891]	[-11.9773902893066,10.3290967941284]	[-6.98264026641846,6.77684736251831]
[4.71080255508423,-1.31271743774414]	[2.87111759185791,-1.57552087306976]	[2.79999995231628,-3.46410155296326]	[13.6000003814697,9.69948482513428]	[7.95146226882935,8.66037940979004]	[7.95146226882935,8.66037940979004]	[0,-1.38564062118530]	[-8.04910087585449,2.57392549514771]	[-0.505817115306854,-0.611069202423096]	[-2.46038198471069,1.28105580806732]	[-11.9941482543945,10.1762332916260]	[-4.41474008560181,1.70044136047363]
[7.10877323150635,-2.89204812049866]	[8.80509567260742,-8.30778503417969]	[2.55346083641052,-3.89112019538879]	[11.7961788177490,8.37915515899658]	[7.58327960968018,7.60431289672852]	[7.58327960968018,7.60431289672852]	[0.623313426971436,-1.11541426181793]	[-8.33794403076172,3.86908793449402]	[-0.493731617927551,-0.677300989627838]	[-2.08200335502625,2.92406725883484]	[-11.8274469375610,10.3080511093140]	[-3.81565785408020,1.19144463539124]
[6.40000009536743,-1.91724407672882]	[8.83167743682861,-6.18309736251831]	[3.42549014091492,-1.21432256698608]	[6.40000009536743,2.77128124237061]	[7.99239349365234,7.61755752563477]	[7.99239349365234,7.61755752563477]	[0.130465924739838,-0.676178991794586]	[-8.15346050262451,2.50547957420349]	[-0.435869544744492,-0.738975763320923]	[-3.16730356216431,-0.265801697969437]	[-8.48441028594971,6.59472703933716]	[-7.89388370513916,5.69758129119873]
[5.66038179397583,-1.49022543430328]	[8.87297248840332,-3.88902306556702]	[3.17167615890503,-2.66623926162720]	[6.40000009536743,2.77128124237061]	[10.3469514846802,10.3145036697388]	[10.3469514846802,10.3145036697388]	[-0.332923501729965,-0.677674710750580]	[-8.27174377441406,4.01940202713013]	[-0.820631563663483,-2.57060742378235]	[-3.19389986991882,0.0235574860125780]	[-8.55410099029541,6.62209367752075]	[-7.17621135711670,6.01384639739990]
[5.06477355957031,-0.464740842580795]	[6.93633317947388,-9.64300537109375]	[3.38074517250061,-2.45822143554688]	[6.29037284851074,2.58140087127686]	[10.8017807006836,7.62539291381836]	[10.8017807006836,7.62539291381836]	[0,-1.38564062118530]	[-8.39405918121338,2.26890516281128]	[-0.514448046684265,-0.599372982978821]	[-2.60000014305115,1.03923046588898]	[-11.6940679550171,10.2635660171509]	[-4.99440097808838,2.05837655067444]
[5.57447147369385,-1.36399745941162]	[9.35407447814941,-1.42258083820343]	[3.29307866096497,-2.61006426811218]	[6.19999980926514,2.42487096786499]	[10.8000001907349,7.62102365493774]	[10.8000001907349,7.62102365493774]	[0,-1.38564062118530]	[-8.10962772369385,1.57552087306976]	[-0.620161354541779,-0.603212535381317]	[-5.59999990463257,-4.15692186355591]	[-12.1480159759521,10.5134019851685]	[-11.9310541152954,6.93552970886231]
[5.59671592712402,-1.39980828762054]	[6.86038208007813,-3.35951662063599]	[3.04653930664063,-3.03708291053772]	[6.24653959274292,1.97387611865997]	[6.19305133819580,8.95431137084961]	[6.19305133819580,8.95431137084961]	[0,-1.38564062118530]	[-10.8295459747314,2.11762261390686]	[-0.478176683187485,-0.642993688583374]	[-39.5962028503418,-2.08358120918274]	[-12.2293596267700,10.4616832733154]	[-8.69605159759522,6.52449560165405]
[4.77175855636597,-0.182290047407150]	[10.6502027511597,-0.683528423309326]	[2.90962743759155,-3.65398192405701]	[19.3266258239746,14.9663982391357]	[7.85199022293091,5.46021413803101]	[7.85199022293091,5.46021413803101]	[0.119823276996613,-1.19568955898285]	[-9.63180828094482,1.72437000274658]	[0.248983740806580,-3.72566938400269]	[-39.5984191894531,-1.55204415321350]	[-12.0322751998901,10.2711324691772]	[-6.33961820602417,0.313754469156265]
[5.20173978805542,-0.706228733062744]	[5.74813699722290,-2.26834130287170]	[2.79999995231628,-3.46410155296326]	[8.38747215270996,6.23890495300293]	[4.19645452499390,7.26625537872314]	[4.19645452499390,7.26625537872314]	[0.246539309620857,-1.81265926361084]	[-8,1.38564062118530]	[-0.509627461433411,-3.27422118186951]	[5.98889398574829,20.0927276611328]	[-8.79795360565186,17.9949378967285]	[-23.9999694824219,-9.69159317016602]
[6.60674190521240,-3.17552733421326]	[5.19999980926514,-2.07846093177795]	[2.81311726570129,-4.32113885879517]	[6,4.84974241256714]	[5.60244321823120,5.52623033523560]	[5.60244321823120,5.52623033523560]	[0.200000002980232,-1.73205077648163]	[-8.67957305908203,1.51642453670502]	[-0.706921398639679,-2.93249821662903]	[-35.4171829223633,1.50322437286377]	[-8.80000019073486,18.0133285522461]	[-25.0315074920654,-9.90865421295166]
[5.96323347091675,-2.58327531814575]	[4.89805841445923,-2.07999157905579]	[3.67000985145569,-1.83677768707275]	[5.99923133850098,2.07811522483826]	[6.72443056106567,4.70362138748169]	[6.72443056106567,4.70362138748169]	[0.400000005960465,-1.22442376613617]	[-8,1.38564062118530]	[-0.777708888053894,-2.86184501647949]	[-12.0480012893677,10.4886531829834]	[-12.0392761230469,21.0178565979004]	[-19.2000007629395,-8.31384372711182]
[5.63302421569824,-2.85090184211731]	[4.79274415969849,-2.09530282020569]	[3.20000004768372,-2.77128124237061]	[5.84653949737549,2.87586617469788]	[4.28842020034790,2.33187365531921]	[4.28842020034790,2.33187365531921]	[0.959293007850647,-1.25234949588776]	[-8.46038246154785,1.11983895301819]	[-1.44505774974823,-2.84623694419861]	[-11.3026218414307,12.6493968963623]	[-7.05645418167114,20.1621742248535]	[-29.6066551208496,-11.0846405029297]
[5.34813737869263,-2.33504223823547]	[4.32644939422607,-2.20702052116394]	[2.92076420783997,-2.93249821662903]	[5.44898366928101,4.41848993301392]	[12.5031957626343,6.92778253555298]	[12.5031957626343,6.92778253555298]	[0.400000005960465,-2.07846093177795]	[-7.96528148651123,1.00668799877167]	[-0.500065267086029,-0.578590571880341]	[-11.7572469711304,11.3116903305054]	[-13.2918653488159,21.3563423156738]	[-24.7674789428711,-8.99258232116699]
[5.30537319183350,-2.39000773429871]	[4.30241394042969,-2.10425782203674]	[3.20000004768372,-2.77128124237061]	[5.59999990463257,4.15692186355591]	[11.6065053939819,4.84916782379150]	[11.6065053939819,4.84916782379150]	[0.646539330482483,-1.65144228935242]	[-8.09856033325195,0.918147087097168]	[-0.400000005960465,-0.692820310592651]	[-12.4263668060303,8.97323226928711]	[-16.0021648406982,23.5558891296387]	[-12.4000005722046,-3.46410155296326]
[5.72847032546997,-1.93117332458496]	[6.15564966201782,1.67560708522797]	[3.20000004768372,-3.15104174613953]	[9.30609703063965,7.62102365493774]	[8.67628479003906,2.97246885299683]	[8.67628479003906,2.97246885299683]	[0.800000011920929,-1.38564062118530]	[-8.49596595764160,2.12502074241638]	[-0.475954473018646,-0.648699700832367]	[-12.9279270172119,7.57110548019409]	[-17.2652149200439,25.7473087310791]	[-9.28876590728760,-2.64957118034363]
[5.16730356216431,-1.49022543430328]	[4.66434717178345,-3.33109259605408]	[2.76149010658264,-3.15104174613953]	[7.19186973571777,6.57475233078003]	[5.59637641906738,1.37601387500763]	[5.59637641906738,1.37601387500763]	[0.941163837909699,-1.24822819232941]	[-9.00112533569336,3.69936966896057]	[-1.75101625919342,-3.03284907341003]	[-13.5622558593750,5.48840570449829]	[-22.7394542694092,28.1263618469238]	[-5.96602296829224,-3.38563251495361]
[4.80000019073486,-1.38564062118530]	[2.80084991455078,-2.65410828590393]	[3,-3.81051182746887]	[6.47270202636719,5.91372060775757]	[5.19922208786011,-0.279930591583252]	[5.19922208786011,-0.279930591583252]	[3.23506951332092,-3.15187740325928]	[-8.56908130645752,4.32875251770020]	[-1.60000002384186,-2.77128124237061]	[-13.2035684585571,4.86168193817139]	[-18.0092716217041,24.2419300079346]	[-6.64653921127319,-3.40746951103210]
[4.59628391265869,-1.03511226177216]	[1.32735943794250,-1.89719676971436]	[2.89466953277588,-4.64769554138184]	[5.81063222885132,5.00046682357788]	[31.4489841461182,24.5102787017822]	[31.4489841461182,24.5102787017822]	[1.07944762706757,-1.29445111751556]	[-7.55710554122925,0.708466947078705]	[-1.82210135459900,-2.85912442207336]	[-12.0491924285889,10.4905691146851]	[-18.0065689086914,24.2476997375488]	[-7.21618413925171,-4.15658807754517]
[4.28951787948608,-0.548404335975647]	[3.44884037971497,1.64103400707245]	[2.33871984481812,-5.98334312438965]	[14,9.00666427612305]	[31.2000007629395,24.9415321350098]	[31.2000007629395,24.9415321350098]	[-0.0489837341010571,-1.03923046588898]	[-7.59999990463257,-0.692820310592651]	[-2.01576781272888,-3.15363311767578]	[-12.7993450164795,9.70234012603760]	[-25.6190052032471,30.4611492156982]	[-10.1917867660522,-2.42306709289551]
[4.29193925857544,-0.485641330480576]	[4.12814235687256,-3.18556141853333]	[3.60237312316895,-2.60565209388733]	[12.3999996185303,8.47506046295166]	[31.2000007629395,24.9415321350098]	[31.2000007629395,24.9415321350098]	[-0.400000005960465,-0.692820310592651]	[-5.73576450347900,-0.711300611495972]	[0.0530488044023514,-0.954388141632080]	[-13.3730535507202,7.99068021774292]	[-26.4139251708984,29.7862033843994]	[-9.36552333831787,-2.55438399314880]
[6.82591915130615,-2.25985407829285]	[2.38114213943481,-2.28422832489014]	[3.32449173927307,-3.24847531318665]	[10.8000001907349,7.62102365493774]	[29.0836372375488,23.8633995056152]	[29.0836372375488,23.8633995056152]	[-0.324491858482361,-0.130783915519714]	[-7.59999990463257,-1.48232257366180]	[0.124491870403290,-0.908446550369263]	[-14.0021171569824,6.24095344543457]	[-15.9774379730225,22.1817417144775]	[-5.50692129135132,-3.46410155296326]
[5.59464836120606,-1.98841929435730]	[1.60292232036591,-1.41269016265869]	[3.20000004768372,-2.77128124237061]	[9.04152774810791,6.81493902206421]	[30.4242420196533,24.9710960388184]	[30.4242420196533,24.9710960388184]	[0,-1.38564062118530]	[-7.39999961853027,-1.03923046588898]	[0.533848822116852,-1.04047787189484]	[-15.5932531356812,14.0169076919556]	[-22.2308902740479,26.7580738067627]	[-6.14452695846558,-3.65725278854370]
[4.79038190841675,-1.36767363548279]	[3.44521951675415,-2.71362853050232]	[3.05795645713806,-3.26444292068481]	[8.39999961853027,7.62102365493774]	[30.8224601745605,25.0723152160645]	[30.8224601745605,25.0723152160645]	[0.199182450771332,-1.05716156959534]	[-8.30472564697266,1.93751132488251]	[-0.696248888969421,-1.31802332401276]	[-14.3316326141357,6.05422115325928]	[-25.1506977081299,29.1588897705078]	[-6.58831405639648,-4.69987392425537]
[4.69398736953735,-1.21296441555023]	[2.30428004264832,-1.72577655315399]	[3.20000004768372,-3.29441690444946]	[6.92525577545166,6.74630641937256]	[25.5723152160645,22.4447307586670]	[25.5723152160645,22.4447307586670]	[0.274998247623444,-0.922811210155487]	[-7.62142896652222,1.27909886837006]	[-2.10036253929138,-3.57227897644043]	[-12.7947177886963,9.40390872955322]	[-21.5034427642822,25.2988815307617]	[-6.77250766754150,-2.22096514701843]
[4.40000009536743,-0.692820310592651]	[2.04791545867920,-1.02681660652161]	[2.21925497055054,-3.46410155296326]	[5.61511516571045,5.64633941650391]	[24.6469249725342,25.0135669708252]	[24.6469249725342,25.0135669708252]	[-0.0755081325769424,-0.562036395072937]	[-7.27645778656006,-0.110807619988918]	[-2.20000004768372,-3.81051182746887]	[-12.3951387405396,8.31073188781738]	[-24.4327507019043,27.0420703887939]	[-8.38459777832031,-2.07887053489685]
[4.30902433395386,-0.513121545314789]	[3.36236190795898,-2.33714199066162]	[2,-3.46410155296326]	[4.73343276977539,4.26368236541748]	[26.8027820587158,25.6357898712158]	[26.8027820587158,25.6357898712158]	[-0.213842779397964,-0.161216884851456]	[-7.86145257949829,1.25558578968048]	[-2.16807889938355,-3.64018917083740]	[-13.0815792083740,6.93213462829590]	[-24.4035243988037,27.0174751281738]	[-4.90555238723755,-3.08087468147278]
[4,0]	[2.32249450683594,-0.908487260341644]	[2.75101637840271,-3.81051182746887]	[10.4118041992188,6.43548583984375]	[28.8019008636475,27.7136421203613]	[28.8019008636475,27.7136421203613]	[0,-1.38564062118530]	[-5.84691476821899,-0.950374603271484]	[0.849840879440308,-1.08408808708191]	[-12.8038091659546,9.69987106323242]	[1.69224107265472,15.6094322204590]	[-5.75346040725708,-4.42272377014160]
[6.15574550628662,-1.62885653972626]	[2.07604551315308,-0.402800202369690]	[3.20000004768372,-4.15692186355591]	[8.92076396942139,5.22012901306152]	[25.5492820739746,24.0768413543701]	[25.5492820739746,24.0768413543701]	[0.396416008472443,-0.717769205570221]	[-5.87544584274292,-0.891619384288788]	[1.31908261775970,-1.13145041465759]	[-13.1958589553833,8.30994606018066]	[-7.32409191131592,22.2524642944336]	[-7.18156194686890,-1.44840407371521]
[6.09796762466431,-1.38564062118530]	[3.89301872253418,-2.51213049888611]	[1.75346076488495,-4.42272377014160]	[7.93648195266724,5.65257883071899]	[29.2000007629395,25.6343517303467]	[29.2000007629395,25.6343517303467]	[0.402469605207443,-0.693815171718597]	[-4.50619554519653,-0.723809242248535]	[-2.39834046363831,-4.15884494781494]	[-13.5935049057007,6.92005872726440]	[2.95440983772278,18.0541629791260]	[-4.10187435150147,-3.02778720855713]
[5.47923612594605,-0.854037225246429]	[2.58167123794556,-0.819953382015228]	[2.25186276435852,-4.65986204147339]	[8,6.92820358276367]	[24.8106517791748,30.4916839599609]	[24.8106517791748,30.4916839599609]	[0.413371741771698,-0.669908344745636]	[-5,-1.03923046588898]	[-2.30111312866211,-4.31017541885376]	[-13.8421287536621,5.42845487594605]	[11.5555295944214,10.4538183212280]	[-4.65184640884399,-4.33046722412109]
[4.94186449050903,-0.245716512203217]	[1.90867543220520,-0.130168706178665]	[2.79999995231628,-4.84974241256714]	[7.27701950073242,6.92820310592651]	[18.4059600830078,18.3599166870117]	[18.4059600830078,18.3599166870117]	[0,-1.38564062118530]	[-4.89796733856201,0.692820310592651]	[-2.39778184890747,-4.15377140045166]	[-14,3.46410155296326]	[-11.6480331420898,10.3725337982178]	[-1.18726670742035,-1.43870115280151]
[4,0.298069208860397]	[3.11269974708557,-0.499856412410736]	[2.95101618766785,-4.58817434310913]	[4.84491872787476,5.28099489212036]	[21.1263046264648,23.7798099517822]	[21.1263046264648,23.7798099517822]	[-0.0386220663785934,-1.06086146831512]	[-5.01925468444824,0]	[1.79999995231628,-1.73205077648163]	[-13.4979505538940,7.12304258346558]	[-12.1268501281738,10.3730535507202]	[-3.77289462089539,-3.81646585464478]
[5.79010629653931,-1.84330010414124]	[2.31044006347656,-0.0508073307573795]	[2.19190025329590,-7.28717136383057]	[7.59999990463257,3.46410155296326]	[17.3277912139893,19.0243129730225]	[17.3277912139893,19.0243129730225]	[0.443408757448196,-0.719515323638916]	[-5.25466442108154,-0.643506526947022]	[-2.31530570983887,-4.92428636550903]	[-14.1861572265625,5.38134574890137]	[-6.75823307037354,3.49183845520020]	[-31.3469524383545,24.4254379272461]
[6,-2.07846093177795]	[3.20287036895752,-0.0779850482940674]	[1.20000004768372,-9.00666427612305]	[7.50692129135132,5.01095914840698]	[17.1959629058838,20.0895385742188]	[17.1959629058838,20.0895385742188]	[0.275364845991135,-0.698199808597565]	[-4.91226100921631,-0.568597853183746]	[-2.41208696365356,-4.17426156997681]	[-14.6961956024170,4.40922355651856]	[-6.00154352188110,3.34754037857056]	[-30.9873886108398,24.7102718353272]
[4.27067518234253,-0.385136604309082]	[2.85167360305786,-0.0937986746430397]	[3.99837064743042,-2.75590300559998]	[7.59999990463257,6.23538303375244]	[18.2298717498779,17.7011909484863]	[18.2298717498779,17.7011909484863]	[0,-1.38564062118530]	[-4.22106170654297,-1.34254646301270]	[-2.36288619041443,-3.91337537765503]	[-14.3999996185303,12.4707660675049]	[-4.75566387176514,2.79727840423584]	[-31.6399288177490,24.1724357604980]
[4.04861068725586,0.302545577287674]	[2.48183321952820,-0.270792186260223]	[3.69712114334106,-3.31967091560364]	[6.39187002182007,6.23538303375244]	[21.4038066864014,19.7413940429688]	[21.4038066864014,19.7413940429688]	[0,-1.38564062118530]	[-2.61590027809143,0.889202117919922]	[-1.80436146259308,-4.64066123962402]	[-14.8647689819336,13.2732906341553]	[-3.96937751770020,2.79940366744995]	[-31.2000007629395,24.9415321350098]
[4.18699073791504,-0.280119299888611]	[2.63383889198303,0.319216519594193]	[3.59506964683533,-3.47271013259888]	[7.59999990463257,3.46410155296326]	[18.0383052825928,16.9100112915039]	[18.0383052825928,16.9100112915039]	[0,-1.38564062118530]	[-3.21980214118958,1.47701478004456]	[-2.56728029251099,-3.07124948501587]	[-14.8000001907349,4.84974241256714]	[-4.39581012725830,2.08774018287659]	[-31.9550819396973,23.6336936950684]
[3.84148645401001,0.275855094194412]	[2.72193908691406,0.672953963279724]	[3.55069613456726,-3.04157733917236]	[6.61102342605591,5.53077459335327]	[17.9207649230957,23.3389396667480]	[17.9207649230957,23.3389396667480]	[1.08898413181305,-1.05764639377594]	[-5.19465923309326,0.691928803920746]	[-2.40000009536743,-4.15692186355591]	[-15.3210382461548,14.8582429885864]	[-0.420948505401611,-1.68242061138153]	[-30.1244926452637,26.1115455627441]
[4,0]	[3.29307866096497,-0.161216884851456]	[3.20000004768372,-3.30288457870483]	[6.59999990463257,5.88897275924683]	[13.0031595230103,14.8969078063965]	[13.0031595230103,14.8969078063965]	[-0.0684287026524544,-1.40502452850342]	[-5.65304851531982,0.954388141632080]	[6,-9.00666427612305]	[-15.6076498031616,15.2478342056274]	[-1.99452722072601,-0.296498298645020]	[-28.9593906402588,27.4364509582520]
[3.79999995231628,0.346410155296326]	[2.59367942810059,0.454497456550598]	[3.20000004768372,-2.77128124237061]	[4.85304880142212,5.97381496429443]	[14.0201673507690,14.5450344085693]	[14.0201673507690,14.5450344085693]	[-0.283418267965317,-1.50437343120575]	[-3.21831393241882,-1.33022797107697]	[0.731286823749542,-6.01547288894653]	[-16.7965068817139,16.3705787658691]	[-2.23254203796387,0.00802345480769873]	[-29.2000007629395,27.0199928283691]
[5.90203237533569,-1.90877628326416]	[3.20000004768372,0]	[3.02953624725342,-3.52491378784180]	[8.19999980926514,5.88897275924683]	[13.6000003814697,18.0133285522461]	[13.6000003814697,18.0133285522461]	[0.458219498395920,-1.20475530624390]	[-6.39999961853027,1.38564062118530]	[-3.22339606285095,-2.76652693748474]	[-18.0034236907959,17.3154869079590]	[-4.70692157745361,1.22442376613617]	[-29.2043266296387,26.9969997406006]
[5.59999990463257,-1.38564062118530]	[2.92621374130249,-0.0444401688873768]	[2.79999995231628,-3.46410155296326]	[9,5.88897275924683]	[9.80000019073486,14.8956375122070]	[9.80000019073486,14.8956375122070]	[1.70052075386047,-1.21690535545349]	[-3.77741765975952,0.423234581947327]	[-3.06839609146118,-1.72717869281769]	[-19.2698726654053,18.2643127441406]	[-0.235401839017868,-1.04346787929535]	[-4.07950782775879,2.78947758674622]
[5.22652435302734,-1.17001438140869]	[3.32832503318787,-1.25397777557373]	[2.16375064849854,-2.51183676719666]	[6.01956415176392,3.47480869293213]	[12.7994098663330,14.1184654235840]	[12.7994098663330,14.1184654235840]	[0,-1.38564062118530]	[-5.37961769104004,0.895646274089813]	[6,-9.00666427612305]	[-18.7973632812500,18.0272827148438]	[-0.995419263839722,-1.68799591064453]	[-28.0385093688965,28.0258731842041]
[4.40109539031982,-0.690972387790680]	[3.04653930664063,-0.588235497474670]	[2.10980057716370,-3.43222641944885]	[6.40000009536743,2.77128124237061]	[13.0960130691528,16.2822208404541]	[13.0960130691528,16.2822208404541]	[0,-1.38564062118530]	[-6.47335338592529,0.164426371455193]	[0.579669535160065,-4.74312973022461]	[-20.7980442047119,19.4296703338623]	[-5.16730356216431,0.958622038364410]	[-4.44948530197144,2.87245202064514]
[4.15431928634644,-0.263591796159744]	[2.79152059555054,-0.553427457809448]	[2.18615722656250,-3.78653550148010]	[7.20381212234497,4.56795883178711]	[11.5969934463501,14.5503768920898]	[11.5969934463501,14.5503768920898]	[0,-1.38564062118530]	[-7.02690505981445,1.26556921005249]	[0.800000011920929,-5.54256248474121]	[-23.0108947753906,18.7958927154541]	[-4.40000009536743,0.692820310592651]	[-6.52428388595581,6.37659120559692]
[4.01703596115112,0.0235166046768427]	[3.20000004768372,-1.38564062118530]	[2.67797875404358,-4.24027299880981]	[6,3.46410155296326]	[13.6008577346802,13.8557643890381]	[13.6008577346802,13.8557643890381]	[-0.00461498275399208,-1.39108514785767]	[-5.74251174926758,0.923129677772522]	[5.30554628372192,-8.28503799438477]	[-18.7950019836426,17.3418197631836]	[-1.65178275108337,-1.77849745750427]	[-5.97508239746094,5.54260826110840]
[4,0]	[3.07550811767578,-1.17001438140869]	[1.60000002384186,-4.15692186355591]	[6.40787124633789,2.75201249122620]	[12.3996009826660,15.9306573867798]	[12.3996009826660,15.9306573867798]	[0,-1.38564062118530]	[-7.63141727447510,1.33708322048187]	[2.42900729179382,-4.77328729629517]	[-13.3988027572632,5.88361740112305]	[-1.69503629207611,-2.78850769996643]	[-5.11799669265747,4.23490953445435]
[4,0]	[2.58717799186707,-2.32522654533386]	[2.20000004768372,-4.50333213806152]	[6.20485544204712,2.41976118087769]	[10.9534606933594,13.9609909057617]	[10.9534606933594,13.9609909057617]	[0.246539309620857,-0.958622038364410]	[-7.09820318222046,1.47998452186584]	[-1.22954273223877,-2.08752322196960]	[-13.2963037490845,9.69944763183594]	[-1.69019007682800,-2.79398536682129]	[-6.80000019073486,9.00666427612305]
[4,0]	[2.57098603248596,-1.60768449306488]	[2.79999995231628,-4.84974241256714]	[6.83479928970337,4.86770439147949]	[12.8312635421753,14.1182289123535]	[12.8312635421753,14.1182289123535]	[0.408681929111481,-0.348316013813019]	[-5.25592517852783,-0.544106960296631]	[6.42467594146729,-9.15023136138916]	[-13.3253946304321,8.52168273925781]	[-4.60000038146973,0.346410155296326]	[-6.68459749221802,6.98776340484619]
[5.44898366928101,-1.12407279014587]	[2.88383626937866,-1.29301249980927]	[2.95101618766785,-4.58817434310913]	[6.41059160232544,4.15786504745483]	[12.2751159667969,12.9215192794800]	[12.2751159667969,12.9215192794800]	[0.918155908584595,-1.20118439197540]	[-4.45433712005615,-0.265127837657928]	[4.65415763854981,-7.63645982742310]	[-13.7534608840942,5.06759119033814]	[-5.11374044418335,0.539095103740692]	[-6,4.84974241256714]
[5.40000009536743,-1.03923046588898]	[9.19999980926514,-10.3923044204712]	[2.34695124626160,-4.58817434310913]	[6,3.46410155296326]	[11.3737421035767,14.4079866409302]	[11.3737421035767,14.4079866409302]	[0.400000005960465,-0.692820310592651]	[-6.49898910522461,-0.720732986927033]	[2.84782886505127,-5.82371282577515]	[-13.8000001907349,10.7387151718140]	[-1.84898376464844,-4.58817434310913]	[-5.24898386001587,3.11769151687622]
[5.19999980926514,-0.692820310592651]	[4.54378652572632,-12.4247770309448]	[4,-2.77128124237061]	[10.9096279144287,9.19654464721680]	[7.40000009536743,14.2028160095215]	[7.40000009536743,14.2028160095215]	[0.400000005960465,-0.692820310592651]	[-5.23729467391968,-0.790396153926849]	[-0.328260689973831,-2.62642216682434]	[-13.6058492660522,9.69739627838135]	[-2.36587977409363,-4.14748382568359]	[-4.75508117675781,2.17034411430359]
[4.35392522811890,-0.572199881076813]	[6.40000009536743,-4.15692186355591]	[3.99777483940125,-2.77146506309509]	[7.21938562393189,5.88244342803955]	[10.3989830017090,11.0853939056396]	[10.3989830017090,11.0853939056396]	[0.435322493314743,0.0324118062853813]	[-6.00230407714844,-0.696287751197815]	[3.12232708930969,-6.99221897125244]	[-13.3144559860230,9.69592380523682]	[-1.60000002384186,-3.46410155296326]	[-6.90600252151489,9.79535865783691]
[4.80000019073486,0]	[4.26081037521362,-8.36253166198731]	[3.59999990463257,-3.46410155296326]	[5.97242927551270,4.34238576889038]	[9.56943225860596,12.4628276824951]	[9.56943225860596,12.4628276824951]	[0.800000011920929,-1.38564062118530]	[-4.77031564712524,-0.178740933537483]	[2.24461889266968,-5.88572502136231]	[-13.9921112060547,4.81244897842407]	[-1.84898376464844,-3.20253372192383]	[-6.93094491958618,6.74445390701294]
[4.50966215133667,0.443779498338699]	[5.28081464767456,-3.29435610771179]	[3.19005703926086,-2.78825783729553]	[5.60498332977295,2.77276945114136]	[9.82382965087891,11.5398397445679]	[9.82382965087891,11.5398397445679]	[0.800000011920929,-0.692820310592651]	[-6.53859949111939,0.267754644155502]	[1.18149757385254,-4.23286390304565]	[-14.8000001907349,4.31813907623291]	[-1.94868004322052,-4.17867040634155]	[-6,3.46410155296326]
[4.29833459854126,0.749297559261322]	[5.64969730377197,-2.85960674285889]	[3.20000004768372,-2.77128124237061]	[13.6000003814697,11.0851249694824]	[11.1470708847046,13.1602811813355]	[11.1470708847046,13.1602811813355]	[0.951016306877136,-0.261567831039429]	[-4.17902231216431,-0.467128902673721]	[-0.800000071525574,-2.77128124237061]	[-15.6000003814697,3.46410155296326]	[-1.77209031581879,-4.15692186355591]	[-6.80217742919922,8.46428012847900]
[4.00070762634277,0.691819846630096]	[4.18901872634888,-2.38210344314575]	[2.59999990463257,-2.16330313682556]	[11,9.35307407379150]	[8.27418327331543,13.6954402923584]	[8.27418327331543,13.6954402923584]	[0.800000011920929,-1.38564062118530]	[-4.65468215942383,-0.306246578693390]	[-1.34223532676697,-2.45822143554688]	[-13.6000003814697,11.0851249694824]	[-1.79999995231628,-4.50333213806152]	[-6.00045490264893,2.18819427490234]
[3.59999990463257,0.692820310592651]	[4.43807411193848,-2.07182574272156]	[2.77767848968506,-3.45438122749329]	[8.39999961853027,7.62102365493774]	[10.8000001907349,13.1635856628418]	[10.8000001907349,13.1635856628418]	[1.07550811767578,-0.908446550369263]	[-7.24827098846436,-0.780759453773499]	[-3.75124907493591,-1.20744395256042]	[-13.4230079650879,11.2878885269165]	[-5.19384431838989,-0.702913701534271]	[-14.1734752655029,-4.02613782882690]
[4.83358383178711,-0.774366617202759]	[4.37745094299316,-2.11849188804626]	[1.99465072154999,-2.08005738258362]	[6.76730346679688,5.64714765548706]	[10.8139944076538,12.1869125366211]	[10.8139944076538,12.1869125366211]	[1.20000004768372,-0.692820310592651]	[-12,-1.38564062118530]	[-1.20000004768372,-2.77128124237061]	[-15.9238214492798,4.41784954071045]	[-5.80000019073486,-0.346410155296326]	[-12,-2.77128124237061]
[4.64464044570923,0.0705279633402824]	[4.48420763015747,-2.11400961875916]	[1.89693021774292,-2.75528717041016]	[5.59999990463257,4.15692186355591]	[9.60000038146973,11.0851249694824]	[9.60000038146973,11.0851249694824]	[-3.33499765396118,-0.227939680218697]	[-3.48374271392822,-0.486237943172455]	[-2.40000009536743,-1.38564062118530]	[-17.8029956817627,5.89387178421021]	[-2.96508717536926,-3.62887859344482]	[-5.19999980926514,-3.46410155296326]
[4.06737136840820,0.905868589878082]	[3.59059047698975,-2.07950925827026]	[2,-3.46410155296326]	[5.52449178695679,3.59488558769226]	[4.58615732192993,13.6951894760132]	[4.58615732192993,13.6951894760132]	[-3.20012235641480,0.188884273171425]	[-5.21432638168335,-0.694644689559937]	[-3.73703980445862,0.797433078289032]	[-14.2030382156372,13.5123605728149]	[-3.59275770187378,-2.79088115692139]	[-5.39999961853027,-3.81051158905029]
[3.95018482208252,1.31603693962097]	[4.28297138214111,-2.48502564430237]	[1.69307863712311,-3.14166784286499]	[5.59999990463257,2.77128124237061]	[9.32235145568848,10.1723814010620]	[9.32235145568848,10.1723814010620]	[-1.06505203247070,-0.913916885852814]	[-5.18953895568848,-0.568352222442627]	[-6.01971530914307,0.200286999344826]	[-14.3960237503052,13.8505105972290]	[-6.18730306625366,-0.355879127979279]	[-12.3318471908569,-1.33218300342560]
[4.24339818954468,0.953748345375061]	[1.22735762596130,-1.83559131622314]	[1.75346076488495,-3.56868648529053]	[16.9454364776611,12.3912000656128]	[8.90266704559326,9.90791893005371]	[8.90266704559326,9.90791893005371]	[-2.57508802413940,-0.0769370347261429]	[-4.87367820739746,-1.10036087036133]	[-5.95083093643189,-0.519487202167511]	[-15.9930505752563,15.2292757034302]	[-6.68324995040894,0]	[-11.2965307235718,-2.41179323196411]
[3.59999990463257,0.692820310592651]	[2.90998649597168,-3.18809819221497]	[2.24830412864685,-4.25081777572632]	[13,10.0458946228027]	[1.19844615459442,13.1708440780640]	[1.19844615459442,13.1708440780640]	[-2.79999995231628,0.692820310592651]	[-4.62559509277344,-2.42432808876038]	[-4.19999980926514,-0.346410155296326]	[-17.5943737030029,16.6189537048340]	[-5.44364786148071,-1.65526676177979]	[-4.67101240158081,-3.24382042884827]
[3.40000009536743,0.346410155296326]	[1.44476056098938,-1.06745696067810]	[1.60000002384186,-4.15692186355591]	[10.8046321868896,8.90998268127441]	[8.53608703613281,8.93691730499268]	[8.53608703613281,8.93691730499268]	[0,-1.38564062118530]	[-4.76548814773560,-2.34322166442871]	[-4.83942556381226,-0.128853872418404]	[-17.6019592285156,16.6373920440674]	[-5.59531068801880,-1.38836860656738]	[-4.98031520843506,-3.62221288681030]
[4.03885602951050,0.106528729200363]	[2.89377832412720,-1.63197875022888]	[3.59999990463257,-2.07846093177795]	[8.39999961853027,7.62102365493774]	[8.02507591247559,8.29644775390625]	[8.02507591247559,8.29644775390625]	[0.0489837341010571,-1.03923046588898]	[-4.33887720108032,-1.93654322624207]	[-6.45304870605469,0.954388141632080]	[-15.9912691116333,14.5474348068237]	[-4.59688377380371,-0.335331916809082]	[-13.5550813674927,-0.784703552722931]
[3.74808406829834,0.420232236385345]	[1.89105415344238,-0.436684221029282]	[4.02433872222900,-2.74858665466309]	[7.90203237533569,7.62102365493774]	[10.8001041412354,10.3939495086670]	[10.8001041412354,10.3939495086670]	[0.407375633716583,-0.698508203029633]	[-4.02495908737183,-1.46044158935547]	[-6,0.692820310592651]	[-18.4373264312744,16.6286087036133]	[-6.78345251083374,3.48500847816467]	[-3.78812956809998,-2.68745970726013]
[3.59999990463257,0.692820310592651]	[3.47550797462463,-0.908446550369263]	[2.79999995231628,-2.07846093177795]	[6.47550821304321,5.67334651947022]	[9.96339797973633,9.21363544464111]	[9.96339797973633,9.21363544464111]	[0.233626797795296,-0.358658701181412]	[-4.64653921127319,-1.97387611865997]	[-8.24694633483887,2.67099213600159]	[-19.9978199005127,16.6491470336914]	[-3.46925330162048,-0.734288871288300]	[-3.74750876426697,-3.43753719329834]
[3.59999990463257,0.692820310592651]	[1.95147740840912,-0.106059096753597]	[1.40295100212097,0.721059560775757]	[6.03850984573364,4.53668260574341]	[5.19231367111206,13.1649732589722]	[5.19231367111206,13.1649732589722]	[-0.0365969575941563,-1.41109895706177]	[-4.03834724426270,-1.46024918556213]	[-10.0918722152710,4.54524469375610]	[-21.6263084411621,16.9658737182617]	[-3.97983121871948,0.704319536685944]	[-27.3603954315186,28.7509670257568]
[3.59999990463257,0.692820310592651]	[2.26630473136902,-0.135293006896973]	[2.74490213394165,-1.43101799488068]	[15.0940532684326,10.3476161956787]	[7.98038768768311,9.69104003906250]	[7.98038768768311,9.69104003906250]	[0,-1.38564062118530]	[-3.98831582069397,-1.42800879478455]	[0.616076529026032,-0.00889483653008938]	[-13.2705097198486,6.24756336212158]	[-5.22768545150757,1.38564062118530]	[-23.9790782928467,31.5451126098633]
[3.42790961265564,0.692820310592651]	[2.58072423934937,-0.178091526031494]	[3.16893076896668,-2.59181809425354]	[12.4187879562378,9.02811908721924]	[8.39875030517578,7.62043380737305]	[8.39875030517578,7.62043380737305]	[0.218670219182968,-1.00376915931702]	[-5.30139017105103,-1.39060866832733]	[0.339617937803268,3.89112019538879]	[-12.8000001907349,9.69948482513428]	[-3.99018669128418,1.39508211612701]	[-20.9674777984619,29.1380672454834]
[5.19771575927734,-1.03730821609497]	[3.20630574226379,-1.48026621341705]	[1.60000002384186,0.692820310592651]	[10.5010051727295,8.18790531158447]	[4.36475038528442,10.6471004486084]	[4.36475038528442,10.6471004486084]	[0.216519802808762,-0.345367282629013]	[-4.64898395538330,-1.12407279014587]	[0.454882681369782,1.99432098865509]	[-17.9876575469971,6.23813772201538]	[-0.517642140388489,-1.11557888984680]	[-6.31452131271362,4.59018373489380]
[4.95668792724609,-0.546608448028565]	[2.94554781913757,-0.952048897743225]	[2.40000009536743,0]	[8.39999961853027,7.62102365493774]	[7.98551702499390,9.68291091918945]	[7.98551702499390,9.68291091918945]	[-0.213558107614517,0.419137030839920]	[-4.80230045318604,-0.0296821128576994]	[0.400000005960465,3.46410155296326]	[-17.9977874755859,6.23769712448120]	[-1.14947021007538,-1.55328702926636]	[-5.24074363708496,3.43965983390808]
[4.29166221618652,-0.365384131669998]	[3.55118155479431,-2.29453253746033]	[2.40512585639954,0.0127411764115095]	[7.87052583694458,7.45486402511597]	[7.06210899353027,7.51003217697144]	[7.06210899353027,7.51003217697144]	[0,-1.38564062118530]	[-4.64653968811035,-0.797405123710632]	[0.551016271114349,3.72566938400269]	[-14.3999996185303,13.8564062118530]	[-1.60000002384186,-1.38564062118530]	[-27.6000003814697,28.4056339263916]
[4.04307031631470,0.122038304805756]	[3.14053630828857,-1.52586865425110]	[1.57310152053833,-1.29164838790894]	[7.18578672409058,6.97710180282593]	[7.10431623458862,5.97175741195679]	[7.10431623458862,5.97175741195679]	[0,-1.38564062118530]	[-4.37043523788452,0.748140275478363]	[-0.441205382347107,0.181385949254036]	[-15.1920022964478,12.4687623977661]	[-5.66038179397583,0.958622038364410]	[-25.7999992370605,30.1376838684082]
[4,0]	[2.94505620002747,-1.28663301467896]	[0.858517944812775,1.32680761814117]	[12.3170967102051,7.87821960449219]	[8.07772636413574,6.54267263412476]	[8.07772636413574,6.54267263412476]	[-0.00474375346675515,-1.37612009048462]	[-4.45299148559570,0.266448467969894]	[0.200000002980232,0.346410155296326]	[-17.5898170471191,16.6214714050293]	[-4.09580659866333,1.05773937702179]	[-24,31.8697357177734]
[3.79999995231628,0.346410155296326]	[3.61743211746216,-2.07060623168945]	[3.20000004768372,-1.38564062118530]	[10.2138214111328,6.58118724822998]	[4.68103933334351,2.55997753143311]	[4.68103933334351,2.55997753143311]	[0.0951754376292229,-0.690694630146027]	[-4.79903078079224,0.00371555378660560]	[0.497967481613159,0.862504959106445]	[-17.1948547363281,13.1674613952637]	[-4.67296409606934,0.802836477756500]	[-6.08866214752197,5.10268402099609]
[3.84653925895691,0.265801697969437]	[3.20000004768372,-1.38564062118530]	[2,0]	[9.69390201568604,7.18273019790649]	[3.69250011444092,-0.00409490661695600]	[3.69250011444092,-0.00409490661695600]	[0.0287434011697769,0.0183997564017773]	[-4.89307880401611,0.161216884851456]	[-0.400000005960465,0]	[-19.1989746093750,13.8779039382935]	[-1.28481674194336,-1.68579339981079]	[-4.50060939788818,3.30789303779602]
[3.59999990463257,0.692820310592651]	[4.08434200286865,-2.57123947143555]	[2.36149024963379,-0.939179122447968]	[8.55346012115479,7.35522174835205]	[10.8000001907349,9.00666427612305]	[10.8000001907349,9.00666427612305]	[-0.137802287936211,0.277552574872971]	[-4.82220411300659,-0.00780842080712318]	[-0.800000011920929,0]	[-10.2425374984741,11.0356082916260]	[-1.73064792156219,-2.63844132423401]	[-24.8550205230713,31.0580673217773]
[5.19999980926514,-0.692820310592651]	[4.40000009536743,-2.07846093177795]	[1.46596586704254,1.00094127655029]	[7.79768371582031,7.17391967773438]	[11.4224596023560,8.52947044372559]	[11.4224596023560,8.52947044372559]	[0,-1.38564062118530]	[-4.42767095565796,-0.693237185478210]	[-0.346951216459274,0.261567831039429]	[-11.5855751037598,10.5655183792114]	[-4.31636381149292,0.671172142028809]	[-23.3915958404541,31.9466705322266]
[5.19514274597168,-0.692900478839874]	[4.16457366943359,-1.75572860240936]	[2.26444983482361,0.441960334777832]	[4.14171075820923,4.66272449493408]	[10.7946004867554,7.61152172088623]	[10.7946004867554,7.61152172088623]	[0.185704097151756,-0.685173451900482]	[-4.03939008712769,-1.38199353218079]	[0.930537402629852,-2.54454302787781]	[-10.1943006515503,10.0406131744385]	[-4.80000019073486,0.692820310592651]	[-5.44653940200806,4.74515724182129]
[4,0]	[4,-1.38564062118530]	[2.21048021316528,0.529855310916901]	[8,4.15692186355591]	[9.77303028106690,6.09706592559814]	[9.77303028106690,6.09706592559814]	[0,-1.38564062118530]	[-5.44584703445435,1.34083437919617]	[0.400000005960465,-3.46410155296326]	[-10.3396177291870,8.95003223419190]	[-5.19999980926514,0.692820310592651]	[-5.07923603057861,3.78653550148010]
[4,0]	[3.54500293731689,-0.682023346424103]	[3.38741803169251,0.928501009941101]	[8.86539268493652,6.18742990493774]	[7.98159933090210,4.13036918640137]	[7.98159933090210,4.13036918640137]	[0.348973125219345,-1.37570285797119]	[-4.86221790313721,1.73060393333435]	[0.553460717201233,-3.19829988479614]	[-11.6024217605591,13.1656179428101]	[-6.24653911590576,1.11983895301819]	[-5.90630769729614,5.25125741958618]
[4,0]	[3.92449188232422,-1.51642453670502]	[1.94938397407532,0.726056873798370]	[8.80000019073486,6.92820310592651]	[5.57239675521851,2.47464585304260]	[5.57239675521851,2.47464585304260]	[0,-1.38564062118530]	[-5.48912334442139,0.693591713905335]	[0.819684982299805,-2.76592445373535]	[-10.7432775497437,10.8192157745361]	[-1.90952122211456,-3.87869572639465]	[-6,4.84974241256714]
[4.04870367050171,-1.43750536441803]	[4.06351804733276,-1.27562451362610]	[2.11060118675232,20.0282363891602]	[7.60000038146973,6.92820310592651]	[3.17144775390625,-0.00861526746302843]	[3.17144775390625,-0.00861526746302843]	[1.05687689781189,-1.47686088085175]	[-5.65304851531982,0.954388141632080]	[0.0300145410001278,-2.75571489334106]	[-10.8611898422241,11.6164178848267]	[-2.43191361427307,-4.13291883468628]	[-5.68987369537354,4.27034521102905]
[4.27761363983154,0.964725077152252]	[4.13086223602295,-0.600928604602814]	[2.40000009536743,4.15692186355591]	[6.40000009536743,6.92820310592651]	[4.17605304718018,0.326530247926712]	[4.17605304718018,0.326530247926712]	[1.09522140026093,-1.32555186748505]	[-5.90504741668701,0.327649891376495]	[0.432092338800430,-3.48888874053955]	[-10.4518289566040,10.1229600906372]	[-3,-1.73205077648163]	[-6.74035310745239,7.76536035537720]
[4.03302431106567,1.02895247936249]	[3.59921693801880,-0.532082796096802]	[1.80000007152557,3.90239500999451]	[8.05506610870361,4.76559543609619]	[3.62940764427185,-1.32856142520905]	[3.62940764427185,-1.32856142520905]	[0.151016265153885,-1.12407279014587]	[-4.55328750610352,-0.629967093467712]	[0.436072379350662,-3.47136044502258]	[-9.99043655395508,10.3893556594849]	[-3.83850979804993,-1.16240990161896]	[-5.80518341064453,3.81229448318481]
[5.55006504058838,-1.17195594310761]	[3.83051562309265,-0.334173321723938]	[6.00255012512207,10.3796472549438]	[7.99806070327759,6.24116897583008]	[8.00646781921387,-2.77852487564087]	[8.00646781921387,-2.77852487564087]	[0.679559588432312,-1.23605358600616]	[-4.85342359542847,-0.537230789661408]	[0.690372586250305,-2.96116161346436]	[-10.4458961486816,10.1226730346680]	[-6.11756324768066,0.665684461593628]	[-17.6081295013428,-3.72566938400269]
[4.96156024932861,-0.424337714910507]	[4.03898620605469,0.0205502584576607]	[5.05155038833618,7.89550447463989]	[7.59999990463257,6.61514329910278]	[10.8000001907349,7.41185379028320]	[10.8000001907349,7.41185379028320]	[0.430205196142197,-0.735535740852356]	[-5.91521072387695,0.716010212898254]	[-1.03918623924255,-2.14068150520325]	[-9.08538150787354,9.19421672821045]	[-1.59021925926209,-4.34938383102417]	[-5.87550830841064,-3.94129562377930]
[4.64591169357300,0.124540299177170]	[4.01244926452637,0.0598629824817181]	[4.36951875686646,11.6175642013550]	[7.12042665481567,3.67972779273987]	[12.8000001907349,6.92820310592651]	[12.8000001907349,6.92820310592651]	[0.758761703968048,-1.08607995510101]	[-6.02611875534058,1.09619474411011]	[-0.0189684927463532,-2.81329798698425]	[-12.2014389038086,13.5139474868774]	[-2.03935718536377,-4.29012918472290]	[-14.8000001907349,-2.07846093177795]
[4.28177976608276,0.744895696640015]	[4.01718854904175,0.0149819897487760]	[2.95244050025940,5.32303237915039]	[7.19999980926514,5.54256248474121]	[12.3395442962646,6.52668380737305]	[12.3395442962646,6.52668380737305]	[0.553460717201233,-0.427018612623215]	[-6.35764455795288,1.38319802284241]	[0.400000005960465,-3.46410155296326]	[-5.54468011856079,9.99721431732178]	[-1.88220262527466,-3.92793154716492]	[-4.40000009536743,-3.46410155296326]
[3.93824267387390,1.29677224159241]	[-15.8367881774902,11.4174537658691]	[2.44054341316223,4.61193370819092]	[6.21885347366333,5.96958112716675]	[11.6000003814697,4.84974241256714]	[11.6000003814697,4.84974241256714]	[0.536973237991333,-0.406273990869522]	[-6.81572628021240,1.53434514999390]	[-0.671000957489014,-1.88330900669098]	[-3.99002146720886,9.83034992218018]	[-1.60000002384186,-4.15692186355591]	[-4,-2.23967790603638]
[3.90331625938416,1.34489560127258]	[-9.18982696533203,4.82166576385498]	[3.20051383972168,15.2378578186035]	[4.40000009536743,6.23538303375244]	[9.84651279449463,3.61284518241882]	[9.84651279449463,3.61284518241882]	[1.03957259654999,-0.0967090949416161]	[-6.36200141906738,1.37249553203583]	[-0.298214048147202,-2.54975152015686]	[-6.55002498626709,16.6200504302979]	[-1.60000002384186,-4.15692186355591]	[-3.62357783317566,-0.737513959407806]
[3.21450996398926,0.685076653957367]	[-17.1973133087158,8.99962329864502]	[6.40153264999390,16.6280021667480]	[7.80694866180420,4.80541276931763]	[7.49975728988648,2.23473238945007]	[7.49975728988648,2.23473238945007]	[0.800000011920929,0]	[-6.24541234970093,1.12430131435394]	[-0.0755081325769424,-2.64049720764160]	[-5.66526985168457,15.5223274230957]	[-3.56474280357361,-2.13051819801331]	[-3.20000004768372,-1.38564062118530]
[2.78446149826050,0.683793127536774]	[-5.98726081848145,0.676544785499573]	[6.80372810363770,13.8448839187622]	[6,3.46410155296326]	[6.18327951431274,0.328092157840729]	[6.18327951431274,0.328092157840729]	[0.369565278291702,0.434512376785278]	[-4.09505558013916,-0.733371198177338]	[-1.44972813129425,-1.15926253795624]	[-6.41345882415772,16.6221828460693]	[-5.58551359176636,-0.103145495057106]	[-3.85661387443543,0.278383314609528]
[3.63353776931763,0.766781091690064]	[-7.29764986038208,-1.00285196304321]	[6.00709104537964,14.6408596038818]	[5.80000019073486,3.81051158905029]	[3.60893130302429,-2.08910274505615]	[3.60893130302429,-2.08910274505615]	[0.830531775951386,0.759178638458252]	[-6.70719099044800,1.33457732200623]	[-0.600000023841858,-1.73205077648163]	[-7.42904853820801,18.1380729675293]	[-6.19019937515259,0.312374025583267]	[-3.33669376373291,-0.319998741149902]
[3.50941991806030,0.697544932365418]	[-2.79999995231628,-3.46410155296326]	[6.28465223312378,11.6072578430176]	[5.89037275314331,3.65398192405701]	[12.9600467681885,6.65998935699463]	[12.9600467681885,6.65998935699463]	[1.29796743392944,-0.523135662078857]	[-7.00786495208740,2.45425653457642]	[-0.373034924268723,-2.12467694282532]	[-6.80937862396240,18.7057075500488]	[-6.78948020935059,0.698851227760315]	[-8.39999961853027,6.23538303375244]
[3.40000009536743,1.03923046588898]	[-1.31942653656006,-7.18342924118042]	[5.53961801528931,10.2397670745850]	[5.19999980926514,3.46410155296326]	[14.0107765197754,6.22059345245361]	[14.0107765197754,6.22059345245361]	[1.07550811767578,-0.215626239776611]	[-7.79442882537842,1.89136183261871]	[-0.797308564186096,-0.618632256984711]	[-5.84485530853272,16.1528854370117]	[-2.37440657615662,-3.41174888610840]	[-5.21990108489990,4.48387384414673]
[3,1.03923046588898]	[0.183264091610909,-2.23810911178589]	[4.60805273056030,11.4268856048584]	[5.59999990463257,4.15692186355591]	[12.7169313430786,4.10284233093262]	[12.7169313430786,4.10284233093262]	[0.899641811847687,-0.166960865259171]	[-8.39999961853027,2.07846093177795]	[-0.400000005960465,-0.692820310592651]	[-5.83991861343384,16.0917816162109]	[-3.39540362358093,-2.44955730438232]	[-3.81600809097290,2.45783638954163]
[4.02510929107666,0.809826254844666]	[0.800000011920929,-2.77128124237061]	[6.60660934448242,16.2795333862305]	[5.55101633071899,3.81051158905029]	[10.8062028884888,2.07434582710266]	[10.8062028884888,2.07434582710266]	[-4.79206275939941,0.0145848244428635]	[-3.90000486373901,-0.240814521908760]	[-1.13961791992188,-3.35951662063599]	[-1.61587989330292,11.9418001174927]	[-4.20587825775147,-1.63649666309357]	[-7.34284543991089,8.28170108795166]
[3.99754762649536,0.00893826875835657]	[0.800000011920929,-2.77128124237061]	[4.40000009536743,2.07846093177795]	[5.19999980926514,3.46410155296326]	[8.41042804718018,2.07792615890503]	[8.41042804718018,2.07792615890503]	[-4.21384286880493,-0.161216884851456]	[-4.05533647537231,-0.0299945436418057]	[-1.20000004768372,-3.46410155296326]	[4.39047527313232,7.62825489044189]	[-5.99722719192505,-0.0365154296159744]	[-3.69796752929688,1.38564062118530]
[3.65988636016846,0.573468625545502]	[-2.77282476425171,-3.45500779151917]	[5.72595643997192,1.18801522254944]	[6.31369876861572,5.48695993423462]	[14.3102989196777,7.29776000976563]	[14.3102989196777,7.29776000976563]	[-4,0]	[-2.85365986824036,-0.0471927300095558]	[-1.51683104038239,-3.59878039360046]	[-8.01151084899902,1.38609266281128]	[-6.12477827072144,0.105901539325714]	[-4.58045816421509,4.19687366485596]
[3.59999990463257,0.692820310592651]	[-4.80355691909790,-6.93231296539307]	[6,0.692820310592651]	[5.59606790542603,4.15963363647461]	[14.7501907348633,5.96062564849854]	[14.7501907348633,5.96062564849854]	[-4.19516944885254,-0.342500030994415]	[-3.24593496322632,0.00439920369535685]	[-0.662789225578308,-0.561131000518799]	[-8.02906703948975,1.40718722343445]	[-1.82826113700867,-5.88268327713013]	[-3.08702611923218,0.598119914531708]
[3.32449173927307,0.908446550369263]	[-4.79767370223999,-6.93052291870117]	[5.20173692703247,0.698078453540802]	[5.31205844879150,3.22440671920776]	[31.6009330749512,24.2482585906982]	[31.6009330749512,24.2482585906982]	[-3.36371564865112,0.0502143725752831]	[-4.47522306442261,-0.251139849424362]	[-0.400000005960465,-0.692820310592651]	[-6.76619815826416,1.83132767677307]	[-5.19722223281860,-0.697957038879395]	[-5.36641979217529,5.05995750427246]
[3.20000004768372,1.38564062118530]	[-4.01770973205566,-5.61616134643555]	[5.19999980926514,0.692820310592651]	[7.59999990463257,7.62102365493774]	[31.3534622192383,24.6757297515869]	[31.3534622192383,24.6757297515869]	[-3.17464709281921,0.209147348999977]	[-2.80742764472961,0.262122184038162]	[-0.425473719835281,-0.627351820468903]	[-5.83597564697266,16.1666221618652]	[-5.19274520874023,-0.694932341575623]	[-3.49491429328918,1.98936057090759]
[4.02071666717529,0.0924893990159035]	[-1.09470224380493,-10.1417999267578]	[5.98151540756226,0.725050508975983]	[7.44898366928101,7.35945558547974]	[31.2000007629395,24.9415321350098]	[31.2000007629395,24.9415321350098]	[-3.20000004768372,0.692820310592651]	[-9.35128784179688,-0.694495975971222]	[-1.35101628303528,-3.20253372192383]	[-5.82249593734741,16.1329936981201]	[-5.79780340194702,-0.350691765546799]	[-4.55101633071899,3.72566938400269]
[3.81915521621704,0.472290724515915]	[-0.210332870483398,-1.33045256137848]	[6,0.692820310592651]	[7.43572854995728,7.38338565826416]	[31.2039566040039,24.9375438690186]	[31.2039566040039,24.9375438690186]	[0.0187117941677570,-1.40165543556213]	[-12.8071737289429,-1.38412106037140]	[-1.20000004768372,-3.46410155296326]	[-2.61311221122742,12.7013483047485]	[-6.40000009536743,0]	[-6.21923160552979,6.06863641738892]
[3.73176956176758,0.581942677497864]	[1.20000004768372,-2.07846093177795]	[6,0.692820310592651]	[5.53882074356079,5.28099489212036]	[30.8326969146729,25.0461158752441]	[30.8326969146729,25.0461158752441]	[-0.0790797248482704,-1.39817035198212]	[-3.19106006622314,0.00906115397810936]	[-1.61297440528870,-3.42982983589172]	[4.37093639373779,7.61932706832886]	[-6.78337621688843,-0.00869313161820173]	[-5.66657114028931,5.16261434555054]
[3.12888240814209,0.882700622081757]	[1.21946954727173,-2.06158256530762]	[5.50362157821655,0.506478488445282]	[2.78698563575745,4.86346769332886]	[31.2000007629395,24.9415321350098]	[31.2000007629395,24.9415321350098]	[0.439805388450623,-1.40908074378967]	[-3.27849245071411,0.104149535298347]	[-2.01203513145447,-3.45275831222534]	[-6.94010448455811,17.1175289154053]	[-2.30615520477295,-5.67424297332764]	[-4.00137758255005,2.77234625816345]
[3.69934988021851,0.607482194900513]	[0.125775143504143,-1.81265926361084]	[5.78502845764160,0.337174236774445]	[3.10039567947388,5.86636686325073]	[25.7887878417969,23.2727298736572]	[25.7887878417969,23.2727298736572]	[0.219254896044731,-1.00587999820709]	[-2.78303909301758,0.703958511352539]	[-0.985124766826630,-0.373001277446747]	[-7.27186203002930,2.14460134506226]	[-1.68206846714020,-6.84751796722412]	[-25.6061992645264,30.2644329071045]
[3.29796743392944,0.692820310592651]	[0.298094093799591,-1.54259932041168]	[5.71889305114746,0.333080917596817]	[5.59999990463257,4.15692186355591]	[22.4116039276123,22.2261524200439]	[22.4116039276123,22.2261524200439]	[-0.0208095796406269,-1.40776658058167]	[-12,-1.38564062118530]	[-1.67869722843170,0.507632791996002]	[-5.58276987075806,1.63827049732208]	[-4.15148735046387,-3.39142775535584]	[-22.6209793090820,32.3468818664551]
[6.59397077560425,-0.691421687602997]	[-1.93409466743469,-7.55867385864258]	[5.60408258438110,-0.0566218309104443]	[5.19999980926514,3.46410155296326]	[22.8050098419189,21.8085422515869]	[22.8050098419189,21.8085422515869]	[0.0851217061281204,-1.36015677452087]	[-12.0038671493530,-1.38308727741241]	[-1.87113320827484,-0.103020407259464]	[-6.00727510452271,2.08072590827942]	[-6.69222068786621,-0.630420088768005]	[-16.2369823455811,24.8914241790772]
[5.97457075119019,-0.483366906642914]	[-1.78277146816254,-7.54941654205322]	[5.58005428314209,-0.0881627276539803]	[33.9442367553711,-3.36833858489990]	[26.6186447143555,23.2497978210449]	[26.6186447143555,23.2497978210449]	[0.614919185638428,-0.890344381332398]	[-3.16232061386108,-0.365146726369858]	[-0.542532563209534,-1.25762569904327]	[-4.92241621017456,2.45071268081665]	[-7.59269666671753,6.99688507665996e-06]	[-5.10692167282105,4.68852519989014]
[5.27239942550659,-0.162013649940491]	[-0.794988989830017,-0.749452352523804]	[5.59999990463257,0]	[31.6405334472656,-9.06247711181641]	[14.4945373535156,15.2988452911377]	[14.4945373535156,15.2988452911377]	[0.135216251015663,-1.39074194431305]	[-2.62179017066956,-0.109769746661186]	[-1.83498024940491,-3.59645819664001]	[-4.99593496322632,1.38564062118530]	[-7.95938014984131,0.187191337347031]	[-5,4.50333213806152]
[4.72766399383545,0.623298645019531]	[-0.577612400054932,-1.14560842514038]	[5.68604516983032,-0.149034604430199]	[28.7474784851074,-8.05599403381348]	[24.7904167175293,30.4728488922119]	[24.7904167175293,30.4728488922119]	[0.274195641279221,-1.38928878307343]	[-2.11783480644226,0.211285904049873]	[-2.18491601943970,-3.68549537658691]	[-4.82180881500244,1.38982582092285]	[-9.60000038146973,0.692820310592651]	[-4.30352354049683,3.30333757400513]
[4.48740673065186,1.18766987323761]	[-1.16932821273804,-0.677104175090790]	[4.55346059799194,2.34426259994507]	[30,-7.62102365493774]	[24.7999992370605,26.3271713256836]	[24.7999992370605,26.3271713256836]	[0,-1.38564062118530]	[-4.70891380310059,-0.978712260723114]	[-2.29251813888550,-3.86208891868591]	[-6.00277805328369,2.07900190353394]	[-8.60288715362549,0.688976824283600]	[-25.6329574584961,30.4863090515137]
[4.13288831710815,1.66111505031586]	[-10.5127449035645,-4.75950384140015]	[4.80000019073486,2.77128124237061]	[35.3060989379883,-5.46476125717163]	[15.2014217376709,16.6252632141113]	[15.2014217376709,16.6252632141113]	[0,-1.38564062118530]	[-7.97019052505493,-1.25782966613770]	[0.422234117984772,-0.861605644226074]	[-4.00299596786499,1.39279377460480]	[-9.99970149993897,0.694280385971069]	[-23.1935520172119,31.8966598510742]
[3.69953513145447,1.50055336952209]	[-15.5551404953003,-17.2843189239502]	[6.39462232589722,1.41973054409027]	[32.2040672302246,-4.58817434310913]	[17.1912326812744,20.0814189910889]	[17.1912326812744,20.0814189910889]	[0.493078619241715,-1.38564062118530]	[-3.07550811767578,-0.477194070816040]	[0.0562836676836014,-0.473285615444183]	[-4.40042066574097,3.47403264045715]	[-0.538467645645142,-1.87687695026398]	[-20.7763080596924,33.2870445251465]
[3.16391539573669,1.38240730762482]	[-15.5224914550781,-17.3078632354736]	[5.59999990463257,1.38564062118530]	[36.4000015258789,-3.46410155296326]	[11.0712947845459,16.5817966461182]	[11.0712947845459,16.5817966461182]	[0,-1.38564062118530]	[-2.31261849403381,-0.119947090744972]	[0.0241462253034115,-0.666250407695770]	[-6.39823770523071,1.38191378116608]	[-5.01619148254395,0.706418275833130]	[-13.9843816757202,22.8709011077881]
[3.20000004768372,1.38564062118530]	[-5.70060396194458,39.4914398193359]	[4.70203256607056,2.07846093177795]	[34.8913002014160,-2.44740009307861]	[12.9441862106323,15.3306446075439]	[12.9441862106323,15.3306446075439]	[0.497967481613159,-1.38564062118530]	[-5.59999990463257,-1.38564062118530]	[-1.25049149990082,0.0257482416927815]	[-5.67573261260986,1.16236877441406]	[-0.690372586250305,-2.96116161346436]	[-7.18801307678223,12.4773340225220]
[3.87544059753418,0.512278318405151]	[-16.9597587585449,4.77409982681274]	[4.40000009536743,2.07846093177795]	[33.2000007629395,-2.07846093177795]	[17.2121715545654,20.1038265228272]	[17.2121715545654,20.1038265228272]	[1.21236813068390,-1.56670367717743]	[-3.56730341911316,-0.958622038364410]	[0.395351052284241,-1.36554682254791]	[-5.59422254562378,1.38250517845154]	[-3.54031705856323,-1.32970011234283]	[-6.21492815017700,7.68057155609131]
[3.51216912269592,0.977353096008301]	[0.00403139740228653,38.7984924316406]	[4.55101633071899,2.34002876281738]	[37.7363319396973,-3.27422118186951]	[14.3999996185303,15.2420473098755]	[14.3999996185303,15.2420473098755]	[0.493078619241715,-0.531603395938873]	[-2.64898371696472,-0.431252479553223]	[-2.40000009536743,-4.15692186355591]	[-6.32549333572388,2.64429211616516]	[-4.68372869491577,-0.201387286186218]	[-5.35101604461670,4.84974241256714]
[3.48312044143677,0.944064497947693]	[0.153902798891068,37.4905624389648]	[5.51512622833252,1.47589695453644]	[34.8000030517578,-2.77128124237061]	[13.6000003814697,18.0133285522461]	[13.6000003814697,18.0133285522461]	[0.763980448246002,-0.754015326499939]	[-2.24667382240295,-0.314191967248917]	[-2.30293035507202,-4.23596143722534]	[-4.47550821304321,1.51642453670502]	[-2,-3.46410155296326]	[-4.78308105468750,4.12831115722656]
[2.99968028068543,1.04751312732697]	[-0.305464982986450,35.6094245910645]	[5.59999990463257,1.38564062118530]	[33.6458587646484,-1.68291342258453]	[15.1530532836914,18.2568244934082]	[15.1530532836914,18.2568244934082]	[0.800000011920929,0]	[-3.80406498908997,-0.954388141632080]	[-2.38608002662659,-4.10247945785523]	[-4.81077051162720,1.40360403060913]	[-1.09107315540314,-4.36776971817017]	[-23.3488807678223,29.2234268188477]
[2.78335595130920,1.24695479869843]	[0.122363112866879,33.5551872253418]	[6.37231445312500,1.54685747623444]	[33.0141868591309,-1.65042173862457]	[14.4698314666748,15.3378067016602]	[14.4698314666748,15.3378067016602]	[0.687756001949310,-0.157609328627586]	[-4.83692693710327,-1.12672209739685]	[0.396719783544540,-0.755775809288025]	[-4.53516006469727,1.36421239376068]	[-1.91301798820496,-4.71326828002930]	[-23.4341335296631,30.4168739318848]
[3.97397994995117,0.120605498552322]	[-0.406931906938553,31.1761093139648]	[5.11884021759033,1.53709423542023]	[35.8742256164551,-2.23099851608276]	[13.6002445220947,18.0115203857422]	[13.6002445220947,18.0115203857422]	[0.791981458663940,0.000142337405122817]	[-4.43490171432495,-2.04576659202576]	[1.27200436592102,-1.88908123970032]	[-3.99977469444275,1.38426792621613]	[-2.03569769859314,-3.48215603828430]	[-17.5119781494141,26.5489921569824]
[3.75802040100098,1.35023641586304]	[-0.0524561144411564,36.0334930419922]	[4.40000009536743,2.07846093177795]	[33.1914443969727,-2.07967209815979]	[7.99979591369629,15.2479591369629]	[7.99979591369629,15.2479591369629]	[0.706921398639679,0.161216884851456]	[-4.20266437530518,-1.73195397853851]	[2.11414170265198,-5.66981315612793]	[-3.87621808052063,2.29895591735840]	[-4.39618778228760,-1.10385739803314]	[-5.95588254928589,9.40421104431152]
[3.57231593132019,0.901725769042969]	[-0.196866467595100,32.9077568054199]	[5.19999980926514,0.692820310592651]	[32.5903282165527,-1.73146390914917]	[12.9566478729248,15.3335008621216]	[12.9566478729248,15.3335008621216]	[0.293646454811096,0.518210113048554]	[-4,-1.38564062118530]	[-1.21624505519867,-7.05052089691162]	[-3.75101613998413,1.81689310073853]	[-1.60524451732636,-5.30669832229614]	[-6.06074094772339,5.01491928100586]
[3.30076670646668,0.965806961059570]	[-9.47471714019775,32.5256271362305]	[5.35346031188965,0.958622038364410]	[31.9923057556152,-1.38437235355377]	[11.5908107757568,14.5560951232910]	[11.5908107757568,14.5560951232910]	[0.886886656284332,1.79305720329285]	[-3.97964668273926,-1.39812362194061]	[-2.24653935432434,-4.42272377014160]	[-4.80000019073486,1.38564062118530]	[-1.92622661590576,-4.93783330917358]	[-5.10109043121338,3.81045699119568]
[2.82527422904968,0.762831091880798]	[-9.61264705657959,38.8029594421387]	[5.98074531555176,1.03923046588898]	[33.7954330444336,-1.03454017639160]	[7.66809606552124,17.2622432708740]	[7.66809606552124,17.2622432708740]	[-5.55990695953369,0.575814723968506]	[-4,-1.38564062118530]	[-2.15581822395325,-4.53368663787842]	[-3.61738038063049,0.702202558517456]	[-2.24756217002869,-3.76635909080505]	[-21.6180591583252,26.2742519378662]
[2.86038208007813,1.11983895301819]	[-1.10698270797730,39.2257423400879]	[6.12958526611328,0.959912121295929]	[32.1401748657227,-1.26308965682983]	[7.69921684265137,16.5717430114746]	[7.69921684265137,16.5717430114746]	[-5.77443313598633,0.199080094695091]	[-4.18615722656250,-1.38564062118530]	[-2.41757607460022,-4.17880010604858]	[-3.99597120285034,1.36004185676575]	[-3.78471922874451,-1.76709628105164]	[-20.3488502502441,26.9349994659424]
[3.27004003524780,0.0919036120176315]	[-0.207547754049301,36.9030990600586]	[5.60013437271118,1.37586557865143]	[32.1510162353516,-1.12407279014587]	[11.5846853256226,14.5476875305176]	[11.5846853256226,14.5476875305176]	[-4.87138891220093,0.714900135993958]	[-4,-1.38564062118530]	[0.967936575412750,-2.85822129249573]	[-3.60518026351929,0.689858019351959]	[-1.88831651210785,-4.96243047714233]	[-5.84301233291626,4.85572385787964]
[3.44119358062744,0.401007741689682]	[0.790631830692291,38.0680389404297]	[5.59111356735230,1.39621734619141]	[29.6000003814697,-1.38564062118530]	[12.4054183959961,15.9350566864014]	[12.4054183959961,15.9350566864014]	[-4.52449178695679,0.477194070816040]	[-3.82487154006958,-1.11539709568024]	[4.30786657333374,-9.50870513916016]	[-3.60135388374329,3.46594953536987]	[-1.88887417316437,-5.14170551300049]	[-5.57599210739136,4.11920881271362]
[3.33456277847290,0.494257003068924]	[0.399123251438141,35.3329734802246]	[5.35101604461670,0.431252479553223]	[35.2000007629395,-9.69948482513428]	[13.8959465026855,14.3460636138916]	[13.8959465026855,14.3460636138916]	[-4.59999990463257,0.0848423093557358]	[-4.06351804733276,-1.27562451362610]	[3.21415114402771,-8.86688327789307]	[-7.89650821685791,0.138257384300232]	[-4.58337259292603,-1.77277302742004]	[-18.1694107055664,21.6011734008789]
[2.79999995231628,0.692820310592651]	[2.41121673583984,38.1058959960938]	[5.19999980926514,0.692820310592651]	[28,-8.31384372711182]	[12.4051446914673,15.9248838424683]	[12.4051446914673,15.9248838424683]	[-4.14849138259888,1.35975718498230]	[-3.66038203239441,-1.11983895301819]	[-0.115040160715580,-5.67874097824097]	[-7.23432731628418,0.221104189753532]	[-5.83349990844727,-0.490603297948837]	[-6.80000019073486,-4.84974241256714]
[6.35547304153442,0.306752651929855]	[0.214639231562614,33.8330307006836]	[5.59999990463257,0.692820310592651]	[34.8000030517578,-6.92820358276367]	[10.3902559280396,13.8550491333008]	[10.3902559280396,13.8550491333008]	[-0.372750252485275,-2.69399237632751]	[-3.20000004768372,-1.38564062118530]	[-2.00792336463928,-4.86489295959473]	[-2.52076411247253,2.23967790603638]	[-7.19999980926514,0]	[-3.63850975036621,-2.39152073860168]
[5.58254003524780,0.698826491832733]	[0.706182658672333,37.7625732421875]	[5.99263095855713,0.688792407512665]	[29.3999996185303,-6.58179283142090]	[11.9101619720459,14.3795423507690]	[11.9101619720459,14.3795423507690]	[0.458685189485550,-1.47165095806122]	[-4.33961820602417,-1.11983895301819]	[-2.21180438995361,-4.45743703842163]	[-2.98615717887878,2.07846093177795]	[-2.09469914436340,-5.25064468383789]	[-4.21538400650024,-0.148920610547066]
[4.98336887359619,1.52194726467133]	[0.398055672645569,33.9449996948242]	[5.47550821304321,0.215626239776611]	[30,-6.55781650543213]	[9.49458980560303,10.0357351303101]	[9.49458980560303,10.0357351303101]	[0.734261095523834,-1.72240483760834]	[-3.83730387687683,-1.13848090171814]	[5.62768554687500,-10.0698709487915]	[-3.01145768165588,2.09087586402893]	[-1.52786719799042,-6.09990835189819]	[-3.02039432525635,-1.39180529117584]
[4.53195238113403,1.65779805183411]	[-3.88312172889709,29.5260105133057]	[5.59999990463257,0.220032274723053]	[22.3973045349121,4.14336156845093]	[9.60662937164307,12.4683370590210]	[9.60662937164307,12.4683370590210]	[0.435283035039902,-1.39468109607697]	[-3.77347564697266,-1.25485670566559]	[4.50165891647339,-9.18835926055908]	[-3.38922691345215,1.73206579685211]	[-7.20424032211304,-0.0227901600301266]	[-2.49572730064392,-1.84944427013397]
[4.24088716506958,1.63493108749390]	[-9.60508632659912,38.8233680725098]	[5.80000019073486,0.346410155296326]	[34.4000015258789,-4.15692186355591]	[9.48867893218994,10.0438861846924]	[9.48867893218994,10.0438861846924]	[0.966023266315460,-1.44962108135223]	[-3.25304865837097,-0.954388141632080]	[1.00514209270477,-6.09769773483276]	[-2.92213225364685,1.06120908260345]	[-7.39999961853027,0.346410155296326]	[-3.52888226509094,0.189880311489105]
[6.80124759674072,0.153839573264122]	[-8.16817569732666,35.5797653198242]	[5.59453344345093,0.00797959603369236]	[32.5962982177734,-3.89557933807373]	[9.59217834472656,12.4694051742554]	[9.59217834472656,12.4694051742554]	[0.575568258762360,-1.00121414661407]	[-3.59999990463257,-0.692820310592651]	[-1.47926831245422,-4.13514232635498]	[-3.39497447013855,1.02978563308716]	[-7.57217216491699,0.681089162826538]	[-3.22933530807495,0.666021287441254]
[6.37083387374878,-0.0978678092360497]	[-10.0067167282105,36.7486228942871]	[5.63168668746948,0.0497313924133778]	[32.0000076293945,-4.15709543228149]	[6.79982280731201,20.0841388702393]	[6.79982280731201,20.0841388702393]	[0.637625932693481,-1.02935206890106]	[-4.50962734222412,-0.882700622081757]	[-2.12688970565796,-4.54943609237671]	[-3.38615727424622,1.91724407672882]	[-8.51840209960938,0.675337851047516]	[-3.09037256240845,-0.569640934467316]
[5.60886526107788,0.506834685802460]	[-12.8293619155884,33.3326187133789]	[5.61871623992920,-0.0117794694378972]	[28.7146396636963,0.706091463565826]	[6.80525493621826,20.0809535980225]	[6.80525493621826,20.0809535980225]	[0.648983716964722,-1.12407279014587]	[-4.40000009536743,-0.692820310592651]	[4.95101642608643,-9.00666427612305]	[-3.59809875488281,2.07824110984802]	[-12.9899158477783,1.73266625404358]	[-5.10857009887695,5.83463954925537]
[4.88731956481934,1.29928886890411]	[1.26254141330719,39.4874763488770]	[5.68862771987915,-0.182126358151436]	[34.8000030517578,-2.77128124237061]	[11.2056312561035,15.2389564514160]	[11.2056312561035,15.2389564514160]	[0.400000005960465,-0.313059687614441]	[-4.12449169158936,-1.17001438140869]	[2.17871403694153,-6.56324672698975]	[-3.87102651596069,1.40326726436615]	[-14.6968994140625,1.91724407672882]	[-3.96927881240845,3.99667882919312]
[4.67336368560791,1.68535149097443]	[-17.9618015289307,30.0458354949951]	[6.10553073883057,0.882807195186615]	[34.1257743835449,-1.65144228935242]	[9.60000038146973,11.0851249694824]	[9.60000038146973,11.0851249694824]	[0.400000005960465,-0.692820310592651]	[-4,-1.38564062118530]	[-0.719829499721527,-3.82238984107971]	[-3.62409377098084,0.708366751670837]	[-10.3999996185303,1.38564062118530]	[-3.20000004768372,0]
[4.31264972686768,2.07859039306641]	[2.80327773094177,39.4973487854004]	[6.63598775863648,0.967666208744049]	[33.2009506225586,-2.61119079589844]	[7.45476579666138,12.9559001922607]	[7.45476579666138,12.9559001922607]	[0.509627461433411,-0.502939999103546]	[-1.67251825332642,-0.678884267807007]	[5.78074502944946,-8.62690353393555]	[-3.69789409637451,0.842653691768646]	[-6.37753868103027,4.05176448822022]	[-4,1.38564062118530]
[3.30056834220886,2.41565942764282]	[1.41335296630859,11.5418090820313]	[6.45729446411133,0.960210323333740]	[39.5999984741211,-3.46410155296326]	[10.6456241607666,13.4214544296265]	[10.6456241607666,13.4214544296265]	[0.400000005960465,-0.161216884851456]	[-3.75101613998413,-0.431252479553223]	[1.87162041664124,-5.23103666305542]	[-3.60350036621094,0.678883194923401]	[-6.37957429885864,4.02888011932373]	[-4.50843954086304,4.42664623260498]
[3.11821222305298,1.47205805778503]	[-0.383398205041885,17.3009185791016]	[6.24779558181763,1.65881419181824]	[37.1673049926758,-2.66669631004334]	[7.58901166915894,9.68778038024902]	[7.58901166915894,9.68778038024902]	[0.461619913578033,-0.179172217845917]	[-4.40000009536743,-0.692820310592651]	[5.48231315612793,-8.15896034240723]	[-3.67749500274658,2.63954734802246]	[-6.35188150405884,3.98420429229736]	[-3.62327384948730,0.889551758766174]
[6.28866004943848,0.566752612590790]	[-3.40331125259399,26.5192565917969]	[6.39866161346436,1.39667975902557]	[35.1926307678223,-1.38664007186890]	[9.60344219207764,11.0790653228760]	[9.60344219207764,11.0790653228760]	[0.646539330482483,0.265801697969437]	[-4.40000009536743,-0.692820310592651]	[3.85499548912048,-6.79656457901001]	[-3.45594954490662,1.80838406085968]	[-3.80812597274780,1.43343102931976]	[-4.87108707427979,4.87745285034180]
[5.59897947311401,1.38185131549835]	[-4.77045679092407,31.7048645019531]	[4.92449188232422,2.29408717155457]	[34.4224586486816,-1.25485670566559]	[3.80566310882568,12.1385364532471]	[3.80566310882568,12.1385364532471]	[0.245181724429131,0.810406327247620]	[-4.40996313095093,-0.702385663986206]	[0.366735309362412,3.37483453750610]	[-3.23429703712463,1.40069079399109]	[-6.37916707992554,4.03700590133667]	[-3.51965975761414,1.24973690509796]
[4.90962743759155,1.57552087306976]	[-5.85720825195313,35.8435554504395]	[4.80000019073486,2.77128124237061]	[34.4000015258789,-1.38564062118530]	[6.39655494689941,11.0792293548584]	[6.39655494689941,11.0792293548584]	[-5.68611145019531,0.386568874120712]	[-4,-1.38564062118530]	[0.460382074117661,3.56868648529053]	[-3.60596489906311,0.649270355701447]	[-6.36749601364136,3.96232366561890]	[-5.49027729034424,6.73150968551636]
[4.43967103958130,1.98184347152710]	[4.44232940673828,39.5537834167481]	[6.18692922592163,1.70838034152985]	[37.1999969482422,-1.38564062118530]	[7.19879531860352,9.69482517242432]	[7.19879531860352,9.69482517242432]	[-5.31731986999512,0.508982121944428]	[-4.19999980926514,-0.346410155296326]	[0.339810431003571,2.24132895469666]	[-4,0]	[-6.37241029739380,4.01005792617798]	[-4.40000009536743,3.46410155296326]
[2.85904097557068,1.65783488750458]	[5.07014036178589,6.13852930068970]	[6.38551521301270,1.41354572772980]	[34.6878471374512,-1.60763370990753]	[7.99066591262817,8.27675056457520]	[7.99066591262817,8.27675056457520]	[-5.16730356216431,0.427018612623215]	[-4.40000009536743,-0.692820310592651]	[0.352365434169769,3.34609794616699]	[-3.75101613998413,0.431252479553223]	[-6.37794971466064,3.99394226074219]	[-5.20279645919800,6.48997640609741]
[2.97001123428345,2.27568602561951]	[2.79999995231628,7.62102365493774]	[6.62245941162109,1.60126686096191]	[33.3883209228516,-1.04139971733093]	[7.99746751785278,8.31461620330811]	[7.99746751785278,8.31461620330811]	[0.673389613628388,-1.17799460887909]	[-4.45071601867676,-0.732453286647797]	[0.400000005960465,1.73909163475037]	[-4,1.38564062118530]	[-6.35093069076538,3.97284579277039]	[-4.61384296417236,3.83448815345764]
[3.50203251838684,0]	[1.90191042423248,10.1438617706299]	[7.58753538131714,2.07862925529480]	[32.8929519653320,-1.04083132743835]	[3.78806376457214,14.5438280105591]	[3.78806376457214,14.5438280105591]	[0.246539309620857,-0.427018612623215]	[-4.18710708618164,0.262601673603058]	[0.0603820793330669,-0.427018612623215]	[-3.61060404777527,4.84411096572876]	[-6.35018348693848,3.94267892837524]	[-5.08315801620483,7.80105590820313]
[3.44898366928101,0.431252479553223]	[1.21575689315796,12.0308704376221]	[5.19999980926514,2.07846093177795]	[33.0742263793945,-1.11983895301819]	[7.09437894821167,6.73324632644653]	[7.09437894821167,6.73324632644653]	[0.400000005960465,-0.692820310592651]	[-4.64898395538330,0.261567831039429]	[-0.400000005960465,-0.692820310592651]	[-7.63627004623413,-0.0184749849140644]	[-6.36767864227295,4.02772140502930]	[-5.19999980926514,4.84974241256714]
[3.16962313652039,1.54140508174896]	[6.19999980926514,1.03923046588898]	[5.19999980926514,2.07846093177795]	[34.7999992370606,0.692820310592651]	[6.48698472976685,5.69724225997925]	[6.48698472976685,5.69724225997925]	[0.238265171647072,-0.124335423111916]	[-4.63997030258179,-0.260165154933929]	[-0.400000005960465,-0.692820310592651]	[-7.98620414733887,-0.0631347224116325]	[-6.00683593750000,2.93169045448303]	[-22.7479381561279,32.0148544311523]
[3.20000004768372,0]	[6,0.692820310592651]	[5.25304889678955,2.50971341133118]	[33.1903305053711,0.477773249149323]	[7.08323049545288,6.73416900634766]	[7.08323049545288,6.73416900634766]	[0.290372550487518,-0.502939999103546]	[-4.30692148208618,-0.854037225246429]	[-0.800000011920929,0]	[-6.28429269790649,0.564138114452362]	[-4.23886871337891,1.87690544128418]	[-15.5673198699951,28.4329853057861]
[3.29307866096497,0.161216884851456]	[6,0.692820310592651]	[6.27781391143799,1.44745898246765]	[31.5912742614746,-0.696159660816193]	[10.8000001907349,10.3923044204712]	[10.8000001907349,10.3923044204712]	[0.134807556867600,0.0762828290462494]	[-4.76984643936157,1.41417622566223]	[-0.648983716964722,0.261567831039429]	[-4.79674482345581,1.36098670959473]	[-4.12879753112793,1.84977889060974]	[-11.0732660293579,21.3078880310059]
[3.20000004768372,0]	[6.58823823928833,1.76104724407196]	[5.80518627166748,1.18436038494110]	[32.2792358398438,-0.692820310592651]	[10.8027706146240,10.3918952941895]	[10.8027706146240,10.3918952941895]	[0.827763438224793,-0.770569205284119]	[-4.51656436920166,0.933382272720337]	[1.20000004768372,2.07846093177795]	[-2.79999995231628,2.07846093177795]	[-4.12916469573975,1.98679232597351]	[-5.57347536087036,5.06536865234375]
[6.42187547683716,0.746153414249420]	[6.65274477005005,1.30504679679871]	[5.90203237533569,1.38564062118530]	[32.4000015258789,-0.692820310592651]	[8.40228939056397,7.61511945724487]	[8.40228939056397,7.61511945724487]	[0.290372550487518,-0.502939999103546]	[-4.39951658248901,0.686754941940308]	[-0.524491846561432,-0.215626239776611]	[-1.89796745777130,2.42487120628357]	[-6.39368724822998,3.95170164108276]	[-22.3742198944092,31.9055862426758]
[5.60883522033691,1.38443827629089]	[6.11803436279297,1.00978875160217]	[6.97669553756714,1.72853350639343]	[34.7999992370606,0.692820310592651]	[8.38336086273193,7.60054063796997]	[8.38336086273193,7.60054063796997]	[0.306782484054565,0.142607793211937]	[-5.89147281646729,0.919953465461731]	[-0.800000011920929,0]	[-1.58997333049774,2.80051875114441]	[-6.37849712371826,3.99929428100586]	[-19.1624393463135,29.8287925720215]
[5.01743936538696,1.74281525611877]	[6.12051582336426,0.973695218563080]	[5.19999980926514,2.07846093177795]	[32.6518630981445,0.749298810958862]	[5.59032249450684,4.13886785507202]	[5.59032249450684,4.13886785507202]	[0.300520867109299,0.956062078475952]	[-4.93170356750488,0.585047900676727]	[-0.153460696339607,0.588235497474670]	[-1.18955588340759,2.52781772613525]	[-6.36853075027466,4.00727558135986]	[-15.9505958557129,27.7458629608154]
[4.40000009536743,2.07846093177795]	[6.80647897720337,0.687978506088257]	[5.19999980926514,2.07846093177795]	[31.2050113677979,-0.313754469156265]	[5.57554960250855,4.12390279769898]	[5.57554960250855,4.12390279769898]	[0.115478321909904,1.47754073143005]	[-4.80000019073486,0]	[0.400000005960465,0.692820310592651]	[-2.00154709815979,2.09863805770874]	[-6.34974145889282,3.93691754341126]	[-4.51350784301758,-0.972598314285278]
[3.99639344215393,1.95594918727875]	[5.94213628768921,0.635070085525513]	[5.15420913696289,0.721956908702850]	[31,-1.03923046588898]	[4.02314424514771,0.708324432373047]	[4.02314424514771,0.708324432373047]	[0,0]	[-4.40000009536743,-0.692820310592651]	[0.853048801422119,1.47752380371094]	[-2.39096355438232,1.38794302940369]	[-6.37704849243164,4.03246402740479]	[-4.14727449417114,2.19903206825256]
[6.82481670379639,0.407449632883072]	[6.18478870391846,1.00813901424408]	[5.19999980926514,0.692820310592651]	[32.4000015258789,-0.692820310592651]	[4.85479831695557,1.19394469261169]	[4.85479831695557,1.19394469261169]	[-0.217487797141075,0.943358182907105]	[-4.24898386001587,-0.954388141632080]	[0,0]	[-2.79039406776428,0.692078411579132]	[-4.13340473175049,1.89642560482025]	[-2.79999995231628,-0.692820310592651]
[6.40000009536743,0.692820310592651]	[6.49796772003174,0.692820310592651]	[5.66038179397583,0.958622038364410]	[30.6547088623047,-1.12394404411316]	[3.97880506515503,-1.38670778274536]	[3.97880506515503,-1.38670778274536]	[0.313625961542130,0.990893304347992]	[-7.90847635269165,1.80157566070557]	[-0.800000011920929,0]	[-2.02453494071960,2.44554376602173]	[6.40000009536743,-15.2420473098755]	[-3.20000004768372,0]
[5.67410469055176,1.30097115039825]	[5.94358873367310,-0.564500570297241]	[6.40000009536743,1.38564062118530]	[29.6000003814697,-1.38564062118530]	[12.6044816970825,-3.81598329544067]	[12.6044816970825,-3.81598329544067]	[0.696641564369202,-1.13438010215759]	[-6.62843751907349,1.35355818271637]	[-0.381276220083237,0.219942435622215]	[-2.51729488372803,2.27997422218323]	[1.15249097347260,-5.14560174942017]	[-3.19732880592346,0.00566623080521822]
[5,1.73205077648163]	[6.33257865905762,0.579098522663117]	[6.19999980926514,1.03923046588898]	[30.3550815582275,-3.21661567687988]	[8.02869892120361,-2.78003311157227]	[8.02869892120361,-2.78003311157227]	[0.151016265153885,-0.261567831039429]	[-5.40516996383667,0.577771723270416]	[1.20000004768372,-2.07846093177795]	[-2.83049535751343,1.48282623291016]	[8.54844951629639,-17.3684616088867]	[-4.03806447982788,1.62041151523590]
[4.52986145019531,2.08298659324646]	[6.77347564697266,0.477194070816040]	[5.69924211502075,1.73898899555206]	[27.0138416290283,-5.42929840087891]	[10.8000001907349,9.00666427612305]	[10.8000001907349,9.00666427612305]	[0.0808375254273415,0.237472638487816]	[-5.22654008865356,0.273051202297211]	[1.15035581588745,-1.96690273284912]	[-2.83436131477356,0.736046731472015]	[10.3469514846802,-18.9677162170410]	[-3.84461069107056,0.373855918645859]
[4.13147735595703,2.45594215393066]	[7.01384305953980,0.531603395938873]	[5.19999980926514,2.07846093177795]	[28.0005741119385,-8.31448268890381]	[10.8059759140015,7.62320756912231]	[10.8059759140015,7.62320756912231]	[1.09922802448273,-1.12908649444580]	[-3.90600395202637,-0.556997656822205]	[1.33655035495758,-1.92572557926178]	[-3.12949371337891,0.432784140110016]	[7.00845909118652,-16.3046970367432]	[-2.07111763954163,-1.57552087306976]
[5.04327344894409,1.75916779041290]	[6.03376960754395,0.504227399826050]	[5.33721399307251,0.436786234378815]	[28.8007888793945,-5.53878021240234]	[10.7988796234131,7.61131238937378]	[10.7988796234131,7.61131238937378]	[0.969437420368195,-1.01006054878235]	[-8.20641899108887,2.07874345779419]	[0.400000005960465,-3.46410155296326]	[-2.76432919502258,1.65067911148071]	[4.72168207168579,-8.73501110076904]	[-3.72050642967224,1.15244305133820]
[4.40000009536743,2.07846093177795]	[6.00318765640259,0.686980068683624]	[5.18008089065552,0.703309476375580]	[29.4570026397705,-5.92218208312988]	[8.44545555114746,3.36343860626221]	[8.44545555114746,3.36343860626221]	[0.501685738563538,-0.670983135700226]	[-7.46668577194214,2.17838811874390]	[0.804492831230164,-2.69660472869873]	[-3.20338010787964,1.40677177906036]	[7.60000038146973,-13.8564062118530]	[-3.59999990463257,0.692820310592651]
[4.09307861328125,2.07846093177795]	[6.77596998214722,0.550553500652313]	[5.91395473480225,0.543785691261292]	[33.4630508422852,-2.17709612846375]	[6.88726043701172,2.66722798347473]	[6.88726043701172,2.66722798347473]	[2.14492058753967,-1.75423777103424]	[-6.33725881576538,3.04570770263672]	[0.851699829101563,-2.41515922546387]	[-3.65284395217896,0.725368142127991]	[5.11403417587280,-12.7841882705688]	[-4.40000009536743,3.46410155296326]
[3.55658245086670,2.16816186904907]	[6.80000019073486,0.692820310592651]	[4.88833141326904,1.05213892459869]	[31.9854602813721,-4.14655876159668]	[5.16083431243897,0.662926673889160]	[5.16083431243897,0.662926673889160]	[1.11963438987732,-0.863539934158325]	[-4.60554170608521,0.432255119085312]	[0.459966719150543,-3.46479892730713]	[-4,0]	[5.47712373733521,-6.23316144943237]	[-4,2.77128124237061]
[2.77359986305237,2.09631776809692]	[6.37549448013306,1.29136562347412]	[5.54463386535645,0.223756998777390]	[36.4880676269531,0.862716555595398]	[12.0508594512939,7.19043207168579]	[12.0508594512939,7.19043207168579]	[-3.59999990463257,-2.07846093177795]	[-2.30076289176941,-0.216133370995522]	[0.443888455629349,-3.46622705459595]	[-3.64091873168945,0.525708854198456]	[4.44546556472778,-6.44476127624512]	[-3.41684484481812,-0.965261697769165]
[2.59999990463257,1.73205077648163]	[6.60249185562134,0.731102228164673]	[5.59999990463257,0]	[34.7916793823242,-0.694995462894440]	[12.8000001907349,6.92820310592651]	[12.8000001907349,6.92820310592651]	[-3.38413619995117,-3.09385061264038]	[-1.20000004768372,-0.692820310592651]	[0.615020334720612,-3.10260558128357]	[-3.60799217224121,7.61846590042114]	[3.20000004768372,-8.31384372711182]	[-3.52538967132568,0.0809874311089516]
[2.24898386001587,1.12407279014587]	[7.19999980926514,0.692820310592651]	[6.62893772125244,0.588744163513184]	[33.2000007629395,-0.692820310592651]	[12.0530490875244,4.58817434310913]	[12.0530490875244,4.58817434310913]	[-2.40000009536743,-1.38564062118530]	[-0.00301177403889596,-0.697396278381348]	[0.800000011920929,-2.77128124237061]	[-3.60359454154968,23.7397289276123]	[3.59192013740540,-4.59832429885864]	[-2.60704827308655,-1.08879184722900]
[2.40000009536743,1.38564062118530]	[6.40000009536743,1.38564062118530]	[5.60712528228760,0.0193119924515486]	[33.6302261352539,-0.543785691261292]	[11.4418878555298,3.37334346771240]	[11.4418878555298,3.37334346771240]	[-2.55101633071899,-1.64720845222473]	[-3.56754565238953,-0.000439322844613344]	[0.00524230021983385,-2.77458858489990]	[-4,0]	[3.99217820167542,-2.75487494468689]	[-2.71714115142822,-1.25282621383667]
[2.70203256607056,0]	[6.45763635635376,1.18093442916870]	[5.62142419815064,0.0175909698009491]	[34.8755073547363,3.94833660125732]	[9.18592166900635,2.05075788497925]	[9.18592166900635,2.05075788497925]	[-2.85593986511230,-1.81476259231567]	[-1.20904803276062,-0.371465623378754]	[0.400000005960465,-3.46410155296326]	[-3.87376856803894,2.12993407249451]	[2.89774584770203,-5.65559244155884]	[-2.40000009536743,-1.38564062118530]
[2,0.692820310592651]	[7.00354957580566,0.831971108913422]	[5.59999990463257,0]	[34.1747894287109,1.65284681320190]	[12.6415281295776,7.62102365493774]	[12.6415281295776,7.62102365493774]	[-2.73249125480652,-1.99187898635864]	[-0.00590191874653101,-0.502939999103546]	[0.273243963718414,-3.24237513542175]	[-3.62051892280579,3.43665194511414]	[3.59999990463257,-3.46410155296326]	[-3.68614363670349,0.681624531745911]
[2.40000009536743,1.38564062118530]	[6.80077266693115,2.61263871192932]	[5.92888212203980,-0.189880311489105]	[33.8040657043457,-0.169684618711472]	[13.8489837646484,7.02008628845215]	[13.8489837646484,7.02008628845215]	[-2.54801821708679,-1.31384098529816]	[-6.40000009536743,0]	[0.418712079524994,-3.10623908042908]	[-3.61088585853577,7.60332679748535]	[1.75491034984589,-3.30541729927063]	[-1.93834054470062,-1.44194841384888]
[4.59222698211670,6.59704494476318]	[6.91522026062012,2.28618383407593]	[6.80000019073486,0.692820310592651]	[33.5999984741211,0]	[13.3999996185303,5.19615268707275]	[13.3999996185303,5.19615268707275]	[-2.42298364639282,-1.34917509555817]	[-3.20000004768372,0]	[0,-2.77128124237061]	[-3.60354161262512,11.7720241546631]	[2.73208689689636,-3.99750900268555]	[-1.60000002384186,-1.38564062118530]
[8.47865676879883,1.37481796741486]	[6.48908376693726,1.53728806972504]	[5.24927043914795,1.64690816402435]	[35.1396179199219,5.96958112716675]	[12.8000001907349,4.15692186355591]	[12.8000001907349,4.15692186355591]	[-2.40000009536743,-1.38564062118530]	[-2.46539306640625,0]	[0,-2.77128124237061]	[-3.60502290725708,26.4420490264893]	[3.78408956527710,-2.80744886398315]	[-2.18130421638489,-1.81177580356598]
[5.39999961853027,1.73205077648163]	[6.39717912673950,2.77693772315979]	[5.99513530731201,2.10768890380859]	[33.2012062072754,2.08387446403503]	[14.3390836715698,8.40873432159424]	[14.3390836715698,8.40873432159424]	[-2.56543278694153,-1.38172745704651]	[-0.800000011920929,0]	[0,-2.77128124237061]	[-6.60461473464966,0.277744561433792]	[2.58865809440613,-2.45038771629334]	[-2.05158042907715,-2.62361383438110]
[4.91674995422363,2.07846093177795]	[6.59178924560547,2.31378698348999]	[6.24330949783325,1.66608977317810]	[33.1931076049805,2.07424640655518]	[-7.87923574447632,-1.91724407672882]	[-7.87923574447632,-1.91724407672882]	[-2.87072658538818,-1.32945775985718]	[-0.196602582931519,-0.0226237308233976]	[0,-2.77128124237061]	[-5.21068525314331,0.722797155380249]	[3.59663772583008,-3.46056699752808]	[-13.6213216781616,-2.34628295898438]
[4.19999980926514,2.42487096786499]	[6.75213432312012,2.00390195846558]	[6.40000009536743,1.38564062118530]	[32,-2.77128124237061]	[-6.42768573760986,-2.07846093177795]	[-6.42768573760986,-2.07846093177795]	[-2.09796762466431,-1.38564062118530]	[-12.8000001907349,-1.38564062118530]	[-0.189024463295937,-1.70145678520203]	[0.800000011920929,2.77128124237061]	[4.67172670364380,-1.59915757179260]	[-14.8976354598999,-1.87981104850769]
[5.19495916366577,2.09706735610962]	[6.93752908706665,1.29012632369995]	[5.50203227996826,2.07846093177795]	[34.3918685913086,3.61970448493958]	[-4.80000019073486,1.38564062118530]	[-4.80000019073486,1.38564062118530]	[-1.83439719676971,-1.14131629467011]	[-2.14156150817871,0.141529247164726]	[-0.0930786132812500,-2.07846093177795]	[0.690372586250305,2.20164036750793]	[3.61766362190247,0.854037225246429]	[-14.3386974334717,-1.34750032424927]
[5.76064729690552,-1.09500205516815]	[6.57886934280396,2.27606868743897]	[5.52736711502075,2.36780762672424]	[33.4480438232422,1.98313403129578]	[15.0138425827026,1.91724407672882]	[15.0138425827026,1.91724407672882]	[-1.75861454010010,-1.31432020664215]	[-1.58272171020508,0.549947023391724]	[-1.29796743392944,-3.63378620147705]	[-1.27111768722534,2.58140087127686]	[1.98584473133087,-1.85401940345764]	[-15.1463499069214,-1.28059732913971]
[5.00741243362427,-0.738569736480713]	[6.61448860168457,1.71018195152283]	[5.79966402053833,1.78998064994812]	[30.9577560424805,-0.0774796605110169]	[17.2061576843262,2.07951641082764]	[17.2061576843262,2.07951641082764]	[-1.64880621433258,-1.18259787559509]	[-0.902028799057007,0.213388025760651]	[-0.381390661001205,-0.574512660503388]	[-0.832696557044983,2.50547957420349]	[4.83152055740356,-2.18356013298035]	[-16.1967639923096,1.07539141178131]
[4.48224210739136,-0.402578413486481]	[7.04409694671631,0.975006520748138]	[6.08040714263916,1.64284217357636]	[31.6000003814697,-6.23538303375244]	[31.9516010284424,2.23698210716248]	[31.9516010284424,2.23698210716248]	[-1.29307866096497,-0.854037225246429]	[-12,-1.38564062118530]	[0.0425106026232243,-1.37655913829803]	[-1.23269653320313,1.49022543430328]	[2.89536190032959,0.235294625163078]	[-10.7765169143677,-2.07215499877930]
[3.83987164497376,-0.0846037715673447]	[6.34221649169922,1.40240037441254]	[5.97821283340454,1.42204666137695]	[32.4076499938965,-0.696655511856079]	[39.1940040588379,2.76245760917664]	[39.1940040588379,2.76245760917664]	[-1.20000004768372,-0.692820310592651]	[-2.07462930679321,-0.166339367628098]	[-1.56455695629120,-4.17735719680786]	[-2.21925497055054,1.07258093357086]	[6.39352512359619,0.00439835106953979]	[-11,-2.42487096786499]
[8.39999961853027,0.692820310592651]	[6.41989040374756,1.33191967010498]	[6.59064245223999,1.38835823535919]	[31.7722625732422,-4.63904285430908]	[25.6301994323730,1.39381289482117]	[25.6301994323730,1.39381289482117]	[-2.44261479377747,-1.36019003391266]	[-1.56785798072815,0.0218937098979950]	[-1.80000007152557,-4.50333213806152]	[-1.40071868896484,0.348605066537857]	[-0.166315808892250,-0.972786903381348]	[-10.5481376647949,-2.26834130287170]
[8.56848239898682,0.113546445965767]	[6.86369848251343,0.593611359596252]	[7.39165687561035,1.57687938213348]	[34.7999992370606,4.84974241256714]	[28.1324005126953,2.18162894248962]	[28.1324005126953,2.18162894248962]	[-2.41725015640259,-1.35999953746796]	[-2.02049994468689,0.364569514989853]	[-0.213831692934036,-0.628292024135590]	[-1.99835658073425,2.11448860168457]	[-1.20300853252411,-0.678995490074158]	[-11.1116504669189,-3.96391177177429]
[8.30596351623535,0.313878208398819]	[6.40000009536743,1.38564062118530]	[6.03523874282837,2.15068459510803]	[35.1999969482422,5.54256296157837]	[31.9321899414063,2.58135747909546]	[31.9321899414063,2.58135747909546]	[-2.40000009536743,-1.38564062118530]	[-6.04076051712036,-1.12811648845673]	[0.0930786132812500,-0.692820310592651]	[-1.85829091072083,1.40395903587341]	[11.0217819213867,-4.86559104919434]	[-11.1999998092651,-2.77128124237061]
[8.34867000579834,0.879750490188599]	[6.45271587371826,1.27416360378265]	[5.99094104766846,2.10864067077637]	[33.8083267211914,3.13566231727600]	[6.56288576126099,-0.773393392562866]	[6.56288576126099,-0.773393392562866]	[-1.75005674362183,-1.34217500686646]	[-2.71792697906494,-0.689671039581299]	[0,-1.38564062118530]	[-2.05063724517822,0.728445887565613]	[-3.77625346183777,2.61133384704590]	[-11.8008527755737,-4.22371578216553]
[8.43425178527832,0.588874936103821]	[7.11258649826050,0.939548075199127]	[5.92449188232422,1.94767701625824]	[35.5999984741211,6.23538303375244]	[21.9996109008789,2.08403468132019]	[21.9996109008789,2.08403468132019]	[-1.68128752708435,-1.30159401893616]	[-2.08496427536011,-0.415534853935242]	[-0.190950706601143,-1.07134163379669]	[-1.71657145023346,0.233040884137154]	[-7.17509269714356,10.1617002487183]	[-14.3992643356323,-2.77251338958740]
[8.35480880737305,0.646438479423523]	[6.40000009536743,1.38564062118530]	[6,2.07846093177795]	[35.4641799926758,3.37854838371277]	[27.3707962036133,2.66268849372864]	[27.3707962036133,2.66268849372864]	[-2,-1.38564062118530]	[-1.83030164241791,-0.211922124028206]	[-1.81384277343750,-3.99570488929749]	[-2.89474487304688,0.666164040565491]	[-1.35157036781311,3.08223414421082]	[-13.2226686477661,-2.64140939712524]
[8.13694190979004,0.750217735767365]	[6.42695283889771,1.24144077301025]	[6.19999980926514,1.73205077648163]	[35.9295959472656,1.69939517974854]	[20,1.38564062118530]	[20,1.38564062118530]	[-0.800000011920929,-1.38564062118530]	[-1.69434666633606,-0.190600693225861]	[-2.20000004768372,-3.81051158905029]	[-4,0]	[-12.4587945938110,12.9559497833252]	[-12.7763252258301,-2.77479982376099]
[7.62522029876709,1.17438673973084]	[7.20156383514404,1.37763941287994]	[6.40000009536743,1.38564062118530]	[34.2101135253906,0.659620285034180]	[6.55328416824341,-0.693793833255768]	[6.55328416824341,-0.693793833255768]	[-0.800000011920929,-1.38564062118530]	[-3.87422466278076,-0.958622038364410]	[-1.69105398654938,0.796827137470245]	[-3.10662817955017,18.0368289947510]	[7.42245912551880,-14.5032844543457]	[-13.2245073318481,-1.34558069705963]
[7.75855493545532,-0.843951463699341]	[7.34162473678589,1.14033901691437]	[6.37039852142334,1.36127138137817]	[17.7796745300293,6.92820310592651]	[9.61243629455566,0.00442762672901154]	[9.61243629455566,0.00442762672901154]	[-1.60000002384186,-1.38564062118530]	[-2.82623314857483,-0.767332613468170]	[-0.532796919345856,-0.110480166971684]	[-3.32076406478882,7.78224039077759]	[10.0474081039429,-17.9213199615479]	[-14.8000001907349,-0.692820310592651]
[6.85304880142212,1.12407279014587]	[6,0.692820310592651]	[7.49291944503784,1.38752496242523]	[38.4000015258789,-1.38564062118530]	[8.06554031372070,0.0365728139877319]	[8.06554031372070,0.0365728139877319]	[-1.79999995231628,-1.73205077648163]	[-2.34427452087402,-0.866137564182282]	[0.246539309620857,-0.958622038364410]	[-3.60334372520447,11.7743482589722]	[10.8000001907349,-18.7061481475830]	[-14.4979677200317,-1.21595597267151]
[7.50683355331421,0.813039124011993]	[6.26495790481567,0.885644435882568]	[5.75101613998413,2.07846093177795]	[35.0103302001953,-5.21510267257690]	[9.27895641326904,0.648542344570160]	[9.27895641326904,0.648542344570160]	[-0.649322926998138,-1.13779163360596]	[-1.94001626968384,-0.642816424369812]	[0,-1.38564062118530]	[-3.15276336669922,18.3103294372559]	[6.80501127243042,-14.7670755386353]	[-14.6742248535156,-0.265801697969437]
[6.85394048690796,1.37585568428040]	[7.38634157180786,1.03206861019135]	[6,2.07846093177795]	[38,-6.92820358276367]	[15.1576299667358,1.38404548168182]	[15.1576299667358,1.38404548168182]	[-0.614242553710938,-1.10567688941956]	[-2.79999995231628,-0.692820310592651]	[-0.0268344487994909,-1.36688363552094]	[3.91193222999573,1.65144228935242]	[8.79950046539307,-16.6283416748047]	[-15.0994739532471,0.259816318750381]
[4.59999990463257,2.42487096786499]	[7.39999961853027,1.03923046588898]	[5.75101613998413,1.64720845222473]	[13.5469512939453,7.35945558547974]	[26.9795684814453,2.94443726539612]	[26.9795684814453,2.94443726539612]	[-0.860807657241821,-0.889143109321594]	[-3.85711383819580,-0.954388141632080]	[-2.40000009536743,-4.15692186355591]	[3.20000004768372,1.38564062118530]	[6.39334917068481,-11.0914497375488]	[-15.1987266540527,0.0230210926383734]
[7.10664749145508,0.773424685001373]	[6,0.692820310592651]	[6,2.07846093177795]	[38,9.00666427612305]	[29.9944362640381,3.45296645164490]	[29.9944362640381,3.45296645164490]	[-1.60000002384186,-1.38564062118530]	[-3.90600490570068,-1.37088656425476]	[-2.56155443191528,-4.42711496353149]	[2.39409804344177,2.26834130287170]	[8.22245979309082,-13.6407794952393]	[-7.19933795928955,-0.00992904510349035]
[5.32718229293823,1.17579984664917]	[6,0.692820310592651]	[5.38956069946289,1.07382202148438]	[35.4489822387695,3.35813665390015]	[27.1928520202637,4.15944385528564]	[27.1928520202637,4.15944385528564]	[-1.61594450473785,-1.40606522560120]	[-3.03256249427795,-1.25424194335938]	[-0.523299455642700,-1.31492042541504]	[2.21885371208191,2.34426259994507]	[5.99666309356689,-13.1664819717407]	[-7.19459629058838,0.0234864633530378]
[4.32918739318848,1.30607438087463]	[7.59999990463257,0.692820310592651]	[5.57347536087036,0.908446550369263]	[12.8000001907349,6.92820310592651]	[9.73635482788086,0.640661835670471]	[9.73635482788086,0.640661835670471]	[-1.60000002384186,-1.38564062118530]	[-2.38067674636841,-1.12689924240112]	[-1.40205204486847,0.364608466625214]	[1.87923586368561,1.22442376613617]	[6.82008171081543,-11.3865861892700]	[-8.78119087219238,-1.37157142162323]
[3.90732598304749,1.19632554054260]	[7.31675004959106,0.938121974468231]	[5.19999980926514,0.692820310592651]	[22.3796749114990,7.70586585998535]	[13.0644664764404,0.0249869991093874]	[13.0644664764404,0.0249869991093874]	[-1.35101628303528,-1.38564062118530]	[-2.30403447151184,-0.697054028511047]	[0.826524436473846,-1.95471799373627]	[2.95101618766785,0.954388141632080]	[6.40000009536743,-8.31384372711182]	[-8.95101642608643,-1.12407279014587]
[8.96890449523926,5.21061468124390]	[5.55704593658447,1.23074102401733]	[6,2.07846093177795]	[38,9.00666427612305]	[9.25400638580322,0.651103734970093]	[9.25400638580322,0.651103734970093]	[-1.60000002384186,-1.38564062118530]	[-2.76222634315491,-0.670887112617493]	[0.688910186290741,-3.80316209793091]	[0,0]	[5.63269662857056,-7.62970304489136]	[-9.39999961853027,-1.73205077648163]
[8.72820949554443,2.56147098541260]	[6.04898357391357,1.03923046588898]	[5.19113683700562,0.680604815483093]	[36.3673019409180,4.37477111816406]	[10.7739934921265,0.702302992343903]	[10.7739934921265,0.702302992343903]	[-1.60000002384186,-1.38564062118530]	[-2.79999995231628,-0.692820310592651]	[-2.18242454528809,-4.64679288864136]	[0.219254881143570,1.76540124416351]	[4.77109384536743,-8.90464878082275]	[-9.18771362304688,-0.700882792472839]
[8.06773376464844,3.19818902015686]	[7.19999980926514,0.692820310592651]	[5.27550792694092,0.562036395072937]	[35.1841506958008,-1.38619291782379]	[9.51513957977295,0.709350883960724]	[9.51513957977295,0.709350883960724]	[-1.90692138671875,-1.38564062118530]	[-1.60000002384186,0]	[-2.53298997879028,-4.61055755615234]	[0,1.38564062118530]	[5.16505527496338,-5.64292240142822]	[-11,-2.42487096786499]
[7.63394355773926,2.26863074302673]	[7,1.03923046588898]	[5.19999980926514,0.692820310592651]	[17.7796745300293,6.92820310592651]	[26.4745426177979,3.67227292060852]	[26.4745426177979,3.67227292060852]	[-0.800000011920929,-1.38564062118530]	[-3.16873955726624,-1.41164767742157]	[-0.0682672560214996,-0.444233745336533]	[0.151016265153885,0.692820310592651]	[4.75101613998413,-2.94800686836243]	[-9.99801826477051,-2.07151103019714]
[7.27666330337524,2.72615361213684]	[6.39502906799316,1.38104820251465]	[6,2.07846093177795]	[34.6114616394043,4.80178928375244]	[11.7886095046997,1.30996561050415]	[11.7886095046997,1.30996561050415]	[-1.60000002384186,-1.38564062118530]	[-2.98364806175232,-1.08294308185577]	[1.16730344295502,-3.08503580093384]	[-0.00706079136580229,0.00570501014590263]	[3.56730341911316,-4.58394050598145]	[-9.68951606750488,-1.54569685459137]
[7.06357431411743,2.41086077690125]	[6.40000009536743,1.38564062118530]	[5.50692129135132,0.161216884851456]	[38.0223121643066,-1.67704260349274]	[10.4067478179932,0.698008477687836]	[10.4067478179932,0.698008477687836]	[-1.60000002384186,-1.38564062118530]	[-2.79999995231628,-0.692820310592651]	[1.82076728343964,-6.07858514785767]	[-1.26672530174255,0.930663585662842]	[2.79999995231628,-4.84974241256714]	[-10.5341787338257,-2.44331026077271]
[6.40174961090088,2.58632540702820]	[6.80312681198120,0.689853489398956]	[5.44653940200806,0.265801697969437]	[36.1980323791504,-7.27819728851318]	[13.6777210235596,0.00150995084550232]	[13.6777210235596,0.00150995084550232]	[-0.750435531139374,-1.33386969566345]	[-2.79999995231628,-0.692820310592651]	[0.758109867572784,-6.85897016525269]	[-0.0253121536225081,-0.0110029047355056]	[3.79999995231628,-3.81051182746887]	[-11.8272085189819,-2.93396973609924]
[6.86358642578125,-1.16493308544159]	[7.08096742630005,0.957310259342194]	[5.44898366928101,0.261567831039429]	[35.3584709167481,-12.6319828033447]	[13.5898284912109,0.697867810726166]	[13.5898284912109,0.697867810726166]	[-0.800000011920929,-1.38564062118530]	[-2.79999995231628,-0.692820310592651]	[-2,-4.84974241256714]	[-2.95003318786621,15.5772371292114]	[4.60000038146973,-1.73205077648163]	[-10.6718940734863,-4.74729013442993]
[6.45012187957764,2.71814966201782]	[6,2.07846093177795]	[5.59999990463257,0]	[29.4755115509033,1.67188620567322]	[10.6845273971558,0.706327080726624]	[10.6845273971558,0.706327080726624]	[-1.60000002384186,-1.38564062118530]	[-2.79999995231628,-0.692820310592651]	[-2.09085059165955,-4.88096714019775]	[7.35205173492432,1.10169708728790]	[5.04898357391357,0.261567831039429]	[-12,-1.38564062118530]
[5.95525121688843,0.458663761615753]	[6.19999980926514,1.73205077648163]	[5.59999990463257,0]	[39.5999984741211,-0.692820310592651]	[15.7999992370605,0.346410155296326]	[15.7999992370605,0.346410155296326]	[-1.67081248760223,-1.50829148292542]	[-3.36022901535034,-1.05794858932495]	[-2.39762401580811,-4.68545484542847]	[4.25776481628418,2.07846093177795]	[4.51455831527710,0.706131219863892]	[-11.9673032760620,-2.50547957420349]
[4.72217226028442,3.94845390319824]	[6.40000009536743,1.38564062118530]	[5.59999990463257,0]	[38.2138404846191,-8.21793842315674]	[15.1999998092651,0]	[15.1999998092651,0]	[-0.123783238232136,-0.989735901355743]	[-3.04898381233215,-1.12407279014587]	[3.65981197357178,-8.46265792846680]	[4.43269634246826,1.49022543430328]	[1.20653784275055,-2.01792860031128]	[-11.6979675292969,-1.38564062118530]
[5.82007026672363,3.58980870246887]	[7.26249551773071,0.956330955028534]	[5.85688686370850,-0.0145853282883763]	[37.1925086975098,-13.1710805892944]	[22.0548152923584,0.122007928788662]	[22.0548152923584,0.122007928788662]	[-0.665253698825836,-1.22309803962708]	[-3.29307842254639,-0.692820310592651]	[2.42950201034546,-8.15215682983398]	[4.19999980926514,1.03923046588898]	[2.19642233848572,-3.13728380203247]	[-11.9986524581909,-1.38463747501373]
[6.86038208007813,4.63189315795898]	[7.71501159667969,1.33919250965118]	[5.76747369766235,-0.0605495572090149]	[36.9943656921387,-14.2236967086792]	[24.5353488922119,2.78301405906677]	[24.5353488922119,2.78301405906677]	[-0.306921392679215,-1.38564062118530]	[-4.09307861328125,-0.692820310592651]	[1.20275604724884,-7.62232017517090]	[5.35847187042236,0.531603395938873]	[2.96151423454285,-3.54166626930237]	[-12.0918102264404,-1.93314731121063]
[0.706921398639679,-0.692820310592651]	[6.03048133850098,2.40692877769470]	[6.20274734497070,-0.506421387195587]	[29.4790630340576,1.65562498569489]	[16.4429016113281,-0.0190604999661446]	[16.4429016113281,-0.0190604999661446]	[-0.246036604046822,-0.978174209594727]	[-4,-1.38564062118530]	[-0.393050700426102,-6.26049184799194]	[7.03817510604858,0.248514980077744]	[4.98949575424194,-1.91280019283295]	[-13.0369997024536,-0.660074412822723]
[0.221613064408302,-0.336374819278717]	[6,2.07846093177795]	[6.22882413864136,-0.291775017976761]	[37.2980651855469,-13.5153570175171]	[16.8150939941406,-0.0340650342404842]	[16.8150939941406,-0.0340650342404842]	[-1.18981957435608,-1.40155053138733]	[-3.39999985694885,-1.03923046588898]	[-1.44898378849030,-5.54256248474121]	[2.79999995231628,2.07846093177795]	[2.57439351081848,0.587223291397095]	[-12.0462236404419,-0.0350523032248020]
[0.800000011920929,-0.692820310592651]	[6,2.07846093177795]	[6.29109573364258,-0.202020406723022]	[12.6957807540894,6.92714166641235]	[24.5332088470459,2.78443074226379]	[24.5332088470459,2.78443074226379]	[-0.800000011920929,-1.38564062118530]	[-3.10030102729797,-0.868116915225983]	[-1.71382820606232,-5.37575387954712]	[2.72449183464050,1.25485670566559]	[5.90692138671875,-0.322433769702911]	[-13.4977836608887,-0.172928705811501]
[0.371729403734207,-0.0907837375998497]	[7.18709373474121,1.37666130065918]	[6.30203247070313,-0.692820310592651]	[37.6979675292969,4.82157850265503]	[14.9974765777588,0.440737158060074]	[14.9974765777588,0.440737158060074]	[-0.937230408191681,-1.35975754261017]	[-3.22501468658447,-0.939933478832245]	[4.42053794860840,-8.97477054595947]	[2.79999995231628,0.692820310592651]	[5.99595594406128,0.706867277622223]	[-15.0389585494995,0.330678522586823]
[0.111381739377975,-0.144429370760918]	[7.66520500183106,1.37302565574646]	[7.27111768722534,0.502939999103546]	[36.4455566406250,-1.82417130470276]	[16.3839683532715,-3.46365833282471]	[16.3839683532715,-3.46365833282471]	[-0.756041824817658,-1.35853123664856]	[-3.45544362068176,-1.15671789646149]	[1.91555273532867,-7.31550598144531]	[3.47734665870667,0.208068355917931]	[5.66402959823608,0.790068209171295]	[-4.58397626876831,0.00719998683780432]
[0.0138108944520354,0.0169629100710154]	[8,1.38564062118530]	[5.60042190551758,1.39566183090210]	[37.1940612792969,-2.07553768157959]	[18.4140148162842,-0.0334926880896091]	[18.4140148162842,-0.0334926880896091]	[-1.26048982143402,-1.35924839973450]	[-3.90692138671875,-0.692820310592651]	[-0.525092542171478,-4.26150035858154]	[4.00633144378662,0.00243485043756664]	[3.47396206855774,-3.33830022811890]	[-4.99830675125122,-0.174794629216194]
[-0.279176384210587,0.0652411207556725]	[6.11426877975464,2.30006241798401]	[5.36156654357910,1.53732943534851]	[37.1959381103516,-2.07958126068115]	[-7.19999980926514,-2.07846093177795]	[-7.19999980926514,-2.07846093177795]	[-0.334993273019791,-0.0583727732300758]	[-4.40000009536743,-0.692820310592651]	[-0.731734991073608,-6.21830463409424]	[1.73995506763458,0.942379295825958]	[5.59979867935181,-1.39122104644775]	[-5.59645843505859,0.000910642382223159]
[1.60000002384186,-1.38564062118530]	[7.79694700241089,1.73319268226624]	[5.84898376464844,2.07846093177795]	[36.4245109558106,-6.17357301712036]	[-6.87550830841064,-1.94767701625824]	[-6.87550830841064,-1.94767701625824]	[-0.149456590414047,-0.880526006221771]	[-4.12449169158936,-0.908446550369263]	[4.40000009536743,-9.00666427612305]	[0.0133994389325380,0.000481642578961328]	[7.15186882019043,-0.295651853084564]	[-5.60329437255859,-0.548225343227387]
[1.62386894226074,-1.36354959011078]	[7.82181501388550,1.73259663581848]	[5.88243055343628,1.89946210384369]	[36.4000015258789,-13.1635856628418]	[-4.67422485351563,1.81265926361084]	[-4.67422485351563,1.81265926361084]	[-1.10692143440247,-1.38564062118530]	[-4,-1.38564062118530]	[2.37585616111755,-6.82053327560425]	[6.46646308898926,0.990121841430664]	[8.06784152984619,0.315447688102722]	[-5.90203237533569,0]
[0.477059394121170,-0.445251584053040]	[8.03297138214111,1.35054671764374]	[5.68884944915772,1.56609368324280]	[36.2792358398438,-13.4860191345215]	[-6.08806753158569,-1.81265926361084]	[-6.08806753158569,-1.81265926361084]	[-1.47296428680420,-1.38564062118530]	[-3.68539023399353,-1.19032859802246]	[-1.09654939174652,-2.50393438339233]	[8.97834110260010,0.943032860755920]	[7.11610937118530,-0.277058720588684]	[-5.90661668777466,0.00180807441938669]
[0.306161373853683,-0.334989011287689]	[8.24720382690430,1.67111670970917]	[5.44049644470215,1.66612517833710]	[38.6819305419922,-1.20266532897949]	[-3.24902272224426,1.39997363090515]	[-3.24902272224426,1.39997363090515]	[-0.784800887107849,-1.34051191806793]	[-3.46091961860657,-0.501785874366760]	[0.676424920558929,4.38822221755981]	[5.18761157989502,0.673179149627686]	[3.19896316528320,-5.54972600936890]	[-6.09999942779541,-0.00287059345282614]
[-0.0967556685209274,-0.175327837467194]	[8.09417724609375,1.37498974800110]	[5.35101652145386,1.38564062118530]	[37.2000007629395,-2.07846093177795]	[12.5646572113037,2.93693923950195]	[12.5646572113037,2.93693923950195]	[-0.672964334487915,-1.38564062118530]	[-3.89458274841309,-0.619182229042053]	[0,2.77128124237061]	[7.44305181503296,0.410898685455322]	[2.88052773475647,-1.77297878265381]	[-6.40056085586548,0.00370922056026757]
[0.121704518795013,-0.0793373361229897]	[8.55346012115479,1.81265926361084]	[7.29563522338867,0.965280294418335]	[37.0279121398926,-11.0771017074585]	[-5.62768554687500,-2.07846093177795]	[-5.62768554687500,-2.07846093177795]	[-0.167679354548454,-0.940965712070465]	[-4.40000009536743,-0.692820310592651]	[0.302032530307770,3.29441690444946]	[3.70080232620239,0.673213720321655]	[6.40033578872681,0.00382550200447440]	[-7.07320213317871,0.00666053546592593]
[-0.000999323325231671,-0.0208397228270769]	[7.26038217544556,2.34426259994507]	[7.59963989257813,0.804840803146362]	[36.8934211730957,-14.0173511505127]	[22.4677009582520,2.42989611625671]	[22.4677009582520,2.42989611625671]	[-1.52947652339935,-1.37818419933319]	[-4.40000009536743,-0.692820310592651]	[-0.400000005960465,0.692820310592651]	[7.19428253173828,-0.00349337770603597]	[-1.20301628112793,-0.681455731391907]	[-7.59717798233032,0.00342868990264833]
[-0.228000998497009,0.0298165772110224]	[6.80000019073486,2.77128124237061]	[6.01171112060547,2.09670162200928]	[37.0489845275879,-14.8107948303223]	[39.3898620605469,2.39817714691162]	[39.3898620605469,2.39817714691162]	[-1.60000002384186,-1.38564062118530]	[-4,-1.38564062118530]	[-0.800000011920929,0]	[2.93852233886719,1.00094366073608]	[2.47787261009216,1.68935179710388]	[-8.84893798828125,-0.945092260837555]
[0,0]	[7.16696310043335,2.73246479034424]	[6,2.07846093177795]	[16.7558078765869,-1.31388330459595]	[-2.16941070556641,0.908446550369263]	[-2.16941070556641,0.908446550369263]	[-1.60000002384186,-1.38564062118530]	[-4.05501985549927,-0.654607474803925]	[-0.524491846561432,-0.215626239776611]	[3.10203242301941,2.07846093177795]	[-2.91313552856445,1.64936280250549]	[-8.49149608612061,-0.0536766611039639]
[-0.560655176639557,0.221593260765076]	[6.70203256607056,1.38564062118530]	[5.84653949737549,1.81265926361084]	[22.9980220794678,-4.79314517974854]	[12.1623287200928,2.49842953681946]	[12.1623287200928,2.49842953681946]	[-1.60000002384186,-1.38564062118530]	[-4.34881877899170,-0.662814497947693]	[-0.800000011920929,0]	[3.20000004768372,1.38564062118530]	[-4.27957344055176,4.02613782882690]	[-9.16326808929443,-0.537624597549439]
[2.09796762466431,-1.38564062118530]	[6.39958286285400,1.38671088218689]	[5.61034774780273,1.41446089744568]	[23.9849662780762,-6.38792037963867]	[15.5233726501465,2.35096311569214]	[15.5233726501465,2.35096311569214]	[-0.400000005960465,-1.38564062118530]	[-3.40736746788025,0.104973047971725]	[1.59243798255920,2.75239896774292]	[2.98648190498352,1.76430308818817]	[-2.80101132392883,6.24119234085083]	[-9.34162521362305,-1.18342363834381]
[2.40000009536743,-1.38564062118530]	[5.90692138671875,2.77128124237061]	[5.59989166259766,1.38592767715454]	[31.2223968505859,-12.8430767059326]	[-4.40000009536743,-2.07846093177795]	[-4.40000009536743,-2.07846093177795]	[-0.306921392679215,-1.38564062118530]	[-4.59389448165894,0.0336599536240101]	[-0.400000005960465,-0.692820310592651]	[2.98223352432251,1.76335835456848]	[-9.60000038146973,8.31384372711182]	[-9.19999980926514,-0.692820310592651]
[1.78615725040436,-1.38564062118530]	[6.47603273391724,2.64276003837585]	[5.60125112533569,1.37865018844605]	[17.5469512939453,-2.67939805984497]	[30.8519611358643,2.34227490425110]	[30.8519611358643,2.34227490425110]	[-0.800000011920929,-1.38564062118530]	[-4.25301027297974,-0.623958408832550]	[-0.800000011920929,0]	[3.19191336631775,1.39761686325073]	[10.8000001907349,-18.7061481475830]	[-10.0326967239380,-1.81265926361084]
[1.73161113262177,-1.66738331317902]	[6.94460058212280,2.29660582542419]	[6.55399751663208,1.33765399456024]	[18,-3.46410155296326]	[39.1995620727539,2.77017831802368]	[39.1995620727539,2.77017831802368]	[0,-1.38564062118530]	[-6.92324304580689,1.21947431564331]	[-0.800000011920929,0]	[3.10613059997559,1.30712175369263]	[8.80000019073486,-16.6276874542236]	[-5.04898357391357,-1.38564062118530]
[1.77764105796814,-1.72237515449524]	[6.80728960037231,1.38171279430389]	[5.99972867965698,2.07714796066284]	[24.0192661285400,-5.48532533645630]	[39.1734771728516,2.98690748214722]	[39.1734771728516,2.98690748214722]	[-0.0243426971137524,-1.40895831584930]	[-6.55847167968750,1.01525413990021]	[0.151016265153885,1.12407279014587]	[3.59999990463257,2.07846093177795]	[8.80000019073486,-16.6276874542236]	[-5.59999990463257,-1.38564062118530]
[1.59173476696014,-1.37427389621735]	[5.59818315505981,2.77399969100952]	[6.00864839553833,2.10328030586243]	[16.0266876220703,-0.912666857242584]	[38.6685371398926,2.75254726409912]	[38.6685371398926,2.75254726409912]	[0.248983740806580,-0.692820310592651]	[-4.80000019073486,0]	[1.35101628303528,2.34002876281738]	[3.59999990463257,2.07846093177795]	[5.64491891860962,-8.73101425170898]	[-4.83269643783569,-0.265801697969437]
[1.47435331344605,-1.46797239780426]	[6.24653959274292,2.50547957420349]	[5.80000019073486,1.73205077648163]	[15.9895620346069,-2.09868288040161]	[38.3345375061035,2.74983739852905]	[38.3345375061035,2.74983739852905]	[0.121692940592766,-0.706254422664642]	[-4.43003606796265,-0.0593419820070267]	[1.06227993965149,0.767083227634430]	[3.59999990463257,2.07846093177795]	[5.84898376464844,-10.8094749450684]	[-5.19999980926514,-0.692820310592651]
[1.33547365665436,-1.18388974666595]	[6.79864740371704,2.02533555030823]	[5.68829488754273,1.56055641174316]	[17.7295970916748,-3.09312677383423]	[15.8000001907349,1.73205077648163]	[15.8000001907349,1.73205077648163]	[0.171109274029732,-0.805328547954559]	[0.199070483446121,-0.417208373546600]	[1.07383799552917,-1.80740189552307]	[3.10692143440247,2.07846093177795]	[6.09796762466431,-7.79070806503296]	[-5.90046739578247,0.00115974247455597]
[0.984497427940369,-1.44292926788330]	[7.24211740493774,1.28634929656982]	[5.65517997741699,1.14010965824127]	[19.4982929229736,-7.10898494720459]	[23.7273330688477,1.76540124416351]	[23.7273330688477,1.76540124416351]	[-0.810286819934845,-1.16212451457977]	[2,-0.692820310592651]	[0.0600504912436008,-2.00550198554993]	[3.59999990463257,2.07846093177795]	[5.59999990463257,-6.92820310592651]	[-6.04017400741577,-0.717174470424652]
[0.724475145339966,-0.824010610580444]	[7.21264314651489,1.36923313140869]	[6.42279672622681,1.35053956508636]	[20.4090805053711,-7.63323593139648]	[13.6000003814697,1.38564062118530]	[13.6000003814697,1.38564062118530]	[-1.20148360729218,-1.31451344490051]	[-0.800000011920929,0]	[0.0979674682021141,-2.94096589088440]	[3.60757446289063,2.08613038063049]	[5.52449178695679,-4.71895837783814]	[-5.87131404876709,-0.944093167781830]
[0.341875344514847,-0.398837536573410]	[4.98074483871460,2.45822143554688]	[6.01511859893799,2.09718012809753]	[13.3959350585938,-2.07846093177795]	[14.3999996185303,1.38564062118530]	[14.3999996185303,1.38564062118530]	[-1.61386251449585,-1.18196153640747]	[0.200000002980232,-0.346410155296326]	[0.193584427237511,-2.45603108406067]	[3.03116536140442,1.93444263935089]	[4.80000019073486,-1.38564062118530]	[-5.78615713119507,0]
[-0.0936731249094009,0.00510271498933435]	[5.59999990463257,2.77128124237061]	[5.84653949737549,1.81265926361084]	[16.6974468231201,-3.98650336265564]	[21.9960632324219,2.08173561096191]	[21.9960632324219,2.08173561096191]	[-0.175744429230690,-0.188474521040916]	[3.08925795555115,-0.854037225246429]	[-1.30962753295898,-4.28010129928589]	[3.20849514007568,1.39540278911591]	[3.88591170310974,-4.36409139633179]	[-5.57075405120850,0.118455953896046]
[-0.288214027881622,0.139724448323250]	[5.84898376464844,2.34002876281738]	[5.59999990463257,1.38564062118530]	[22.0418205261230,-6.68196773529053]	[5.68341779708862,-1.38567793369293]	[5.68341779708862,-1.38567793369293]	[-0.00329603441059589,-0.705473959445953]	[5.73475599288940,-1.12407279014587]	[-1.40000009536743,-3.81051158905029]	[3.19474005699158,1.38910424709320]	[4.80000019073486,-2.77128124237061]	[-6.16434717178345,0.0515395589172840]
[-0.544083237648010,0.208145454525948]	[6.44898366928101,1.73205077648163]	[5.35692024230957,1.01198101043701]	[13.3976840972900,-1.63135719299316]	[6.97088718414307,-0.745283663272858]	[6.97088718414307,-0.745283663272858]	[-0.0558963082730770,-1.07541787624359]	[-5.79999971389771,-1.03923046588898]	[-1.66038215160370,-4.26150655746460]	[3.10203242301941,2.07846093177795]	[5.40000009536743,-1.03923046588898]	[-6.40000009536743,0]
[1.71010375022888,-1.14430952072144]	[6.56598472595215,1.34353816509247]	[5.20443964004517,0.736179947853088]	[13.9979124069214,-2.07490706443787]	[7.09107685089111,-0.340748727321625]	[7.09107685089111,-0.340748727321625]	[-0.800000011920929,-1.38564062118530]	[1.15464544296265,-0.302042216062546]	[-0.800000011920929,0]	[3.59999990463257,2.07846093177795]	[6,0.692820310592651]	[-6.76983261108398,-0.413728863000870]
[1.98973047733307,-1.39311170578003]	[7.44863080978394,1.26639783382416]	[5.35101604461670,0.431252479553223]	[14.0786867141724,-2.81712293624878]	[8.10043334960938,0.0986802503466606]	[8.10043334960938,0.0986802503466606]	[-1.20000004768372,-1.38564062118530]	[1.19500446319580,-0.694871187210083]	[-2.16931653022766,-4.12654447555542]	[3.19999980926514,2.07846093177795]	[5.98248624801636,0.737976610660553]	[-5.80233144760132,3.33939123153687]
[1.53759109973907,-1.32064092159271]	[7.18822813034058,1.02010285854340]	[5.87997674942017,1.90040791034698]	[14.1344642639160,-3.53694105148315]	[8.13471126556397,0.140982419252396]	[8.13471126556397,0.140982419252396]	[-1.60000002384186,-1.38564062118530]	[1.20000004768372,-0.692820310592651]	[-2.42739796638489,-4.16293239593506]	[2.79999995231628,2.07846093177795]	[1.64132416248322,-1.45000636577606]	[-6.52076387405396,0]
[1.28804981708527,-1.05285811424255]	[6.40000009536743,1.38564062118530]	[6.14534854888916,6.79414987564087]	[16.4731826782227,-4.99052858352661]	[8.87644195556641,-0.00927641429007053]	[8.87644195556641,-0.00927641429007053]	[-1.79999995231628,-1.73205077648163]	[-0.838509798049927,0.313059687614441]	[-2.40000009536743,-4.53668260574341]	[3.50692129135132,2.23967790603638]	[3.20000004768372,-4.15692186355591]	[-7.01384305953980,0]
[1.40145242214203,-1.35056436061859]	[6.40000009536743,1.38564062118530]	[5.59999990463257,1.38564062118530]	[17.5687942504883,-6.66361665725708]	[7.52391099929810,-0.632077753543854]	[7.52391099929810,-0.632077753543854]	[-2,-2.07846093177795]	[0.284936577081680,-0.155652090907097]	[-1.94599032402039,-4.43691492080689]	[3.19999980926514,2.07846093177795]	[4.69037246704102,-2.58140087127686]	[-7.78148508071899,-0.423738330602646]
[1.05671656131744,-0.840978443622589]	[6.58558654785156,1.33397173881531]	[5.20134401321411,0.728799462318420]	[12.3999996185303,-2.07846093177795]	[13.9734754562378,1.60126686096191]	[13.9734754562378,1.60126686096191]	[-1.99223256111145,-2.03518176078796]	[1.51193237304688,-0.588235497474670]	[-2.42811632156372,-4.41828441619873]	[3.59999990463257,2.07846093177795]	[6.01559495925903,-0.700367629528046]	[-7.98435878753662,0.0444065555930138]
[0.973913669586182,-1.09652936458588]	[7.28417110443115,1.25612127780914]	[5.21497774124146,0.683072805404663]	[13.5357303619385,-2.63847494125366]	[32.5550994873047,5.29631090164185]	[32.5550994873047,5.29631090164185]	[-0.800000011920929,-1.38564062118530]	[2.29390239715576,-0.862504959106445]	[-2.79999995231628,-4.84974241256714]	[3.61739468574524,2.07263970375061]	[6.67507934570313,0.827028036117554]	[-8.03035068511963,0.00817059073597193]
[0.316594958305359,-0.399386376142502]	[7.56626081466675,1.20079684257507]	[5.39999961853027,0.346410155296326]	[14.7977905273438,-3.46860480308533]	[13.2505874633789,1.09884011745453]	[13.2505874633789,1.09884011745453]	[-0.493078619241715,-1.38564062118530]	[-0.382676094770432,0.708209574222565]	[-1.60000002384186,-5.54256248474121]	[3.61222314834595,2.06545782089233]	[6.05004930496216,0.143689304590225]	[-9.13099670410156,-0.589140355587006]
[0.524491906166077,-0.477194070816040]	[8,1.38564062118530]	[5.49037265777588,0.189880311489105]	[10.6251564025879,-1.26246118545532]	[9.04422283172607,0.424511820077896]	[9.04422283172607,0.424511820077896]	[-0.800000011920929,-1.38564062118530]	[0.168607965111732,0.265081971883774]	[-2.04898381233215,-4.93458461761475]	[3.44653916358948,1.81265926361084]	[6.66514587402344,0.705284655094147]	[-9.38593864440918,-0.174655154347420]
[0.432696551084518,-0.427018612623215]	[6.38527584075928,1.37601828575134]	[7.19999980926514,2.77128124237061]	[11.7244920730591,-1.60126686096191]	[9.55101680755615,0.346410155296326]	[9.55101680755615,0.346410155296326]	[-1.01925492286682,-1.38564062118530]	[0.809482157230377,-0.0201867744326592]	[-2.81710505485535,-4.85540723800659]	[3.64630675315857,1.91675782203674]	[7.68709373474121,0.737599372863770]	[-7.95283937454224,0.0848121419548988]
[0.200000002980232,-0.346410155296326]	[6.27550840377808,1.17001438140869]	[5.49037265777588,0.189880311489105]	[13.6711177825928,-3.02786254882813]	[9.92135238647461,-0.112946137785912]	[9.92135238647461,-0.112946137785912]	[-1.20000004768372,-1.38564062118530]	[0.951016306877136,-0.261567831039429]	[0.453048825263977,3.55598497390747]	[3.10203242301941,2.07846093177795]	[1.62018346786499,-1.60632658004761]	[-9.80406475067139,-0.692820310592651]
[-1.35486710071564,0.743397533893585]	[6.41252517700195,1.37634527683258]	[5.59999990463257,0]	[16.4036369323730,-7.62809276580811]	[9.53046226501465,0.0389262177050114]	[9.53046226501465,0.0389262177050114]	[-1.38756251335144,-1.50829148292542]	[-1.35986101627350,0.0478527918457985]	[-0.151016265153885,1.38564062118530]	[2.79999995231628,2.07846093177795]	[2.25202918052673,-2.44879055023193]	[-9.19999980926514,-0.692820310592651]
[1.48495316505432,-1.09900271892548]	[7.18631219863892,1.29623985290527]	[5.49037265777588,0.189880311489105]	[10.4081296920776,-1.21595597267151]	[9.22629833221436,0.367689996957779]	[9.22629833221436,0.367689996957779]	[-1.53961789608002,-1.81265926361084]	[-0.901975989341736,0.306661695241928]	[-0.800000011920929,0]	[2.55346083641052,1.65144228935242]	[5.75363159179688,-1.13686668872833]	[-8.96576786041260,-0.659651279449463]
[1.30290269851685,-1.20130455493927]	[7.59768056869507,1.32920122146606]	[5.59559440612793,0.00539389019832015]	[9.19999980926514,-0.692820310592651]	[9.17646121978760,0.698717534542084]	[9.17646121978760,0.698717534542084]	[-0.219254896044731,-1.38564062118530]	[0.0103818504139781,0.0111565943807364]	[-0.493078619241715,0.531603395938873]	[3.59999990463257,2.07846093177795]	[5.75101613998413,-1.12407279014587]	[-9.39999961853027,-1.03923046588898]
[0.884775042533875,-1.12168240547180]	[7.59999990463257,1.38564062118530]	[5.61082839965820,0.00634379684925079]	[8.59593486785889,-1.21595597267151]	[12.1864490509033,0.00125478988047689]	[12.1864490509033,0.00125478988047689]	[0,-1.38564062118530]	[0.286178112030029,-0.165397822856903]	[-1.20000004768372,-3.46410155296326]	[2.79999995231628,2.07846093177795]	[8.40603828430176,0.699319124221802]	[-8.79999923706055,-0.692820310592651]
[0.619254887104034,-0.692820310592651]	[6,0.692820310592651]	[5.61288547515869,0.000196930748643354]	[8.76148986816406,-0.692820310592651]	[30.3602313995361,5.38747215270996]	[30.3602313995361,5.38747215270996]	[-0.438509792089462,-1.38564062118530]	[-1.99710297584534,-0.671118319034576]	[-1.20575964450836,-3.46322822570801]	[2.79999995231628,1.38564062118530]	[8.34026241302490,0.751439154148102]	[-3.97303342819214,-2.79638481140137]
[0.746951222419739,-0.431252479553223]	[6,0.692820310592651]	[5.60645532608032,-0.000781096052378416]	[5.27499628067017,0.0137429097667336]	[18.5735054016113,1.44227266311646]	[18.5735054016113,1.44227266311646]	[-0.0278608966618776,-1.40297126770020]	[-1.74609816074371,-0.186956778168678]	[-1.18139040470123,-2.83410334587097]	[3.63850975036621,2.39152073860168]	[7.77704429626465,0.729713380336762]	[-3.86375546455383,-2.89725160598755]
[0.395484149456024,-0.680365741252899]	[6,0.692820310592651]	[5.62589406967163,-0.00893865060061216]	[-3.20364618301392,2.55760788917542]	[20.7994995117188,2.07570862770081]	[20.7994995117188,2.07570862770081]	[-0.235203728079796,-1.42710328102112]	[-1.58238804340363,0.0237732473760843]	[-2.40000009536743,-4.15692186355591]	[4,2.07846093177795]	[3.21250176429749,-5.54322147369385]	[-4,-2.77128124237061]
[0.320250898599625,-0.453918606042862]	[7.19765043258667,1.38346076011658]	[5.63535785675049,-0.0199824925512075]	[1.18977940082550,0.690705776214600]	[23.1745548248291,2.70311498641968]	[23.1745548248291,2.70311498641968]	[0,-1.38564062118530]	[-1.18272769451141,0.0203690025955439]	[-1.63102638721466,-4.14930629730225]	[3.85952162742615,1.64090549945831]	[9.19999980926514,-0.692820310592651]	[-3.99896550178528,-2.77329730987549]
[0.400000005960465,-0.692820310592651]	[7.36176824569702,1.28959023952484]	[6.03850984573364,0]	[2.59537148475647,-3.50150275230408]	[10.1839151382446,0.692226529121399]	[10.1839151382446,0.692226529121399]	[0,-1.38564062118530]	[-0.800000011920929,0]	[-2.05304884910584,-4.41848993301392]	[3.75101613998413,2.07846093177795]	[6.39792776107788,0.00180120975710452]	[-4.50997257232666,-2.17351078987122]
[0.153460696339607,-0.265801697969437]	[7.19999980926514,1.38564062118530]	[6.39231824874878,-0.0125184925273061]	[0.769938409328461,-2.04916429519653]	[14,0.692820310592651]	[14,0.692820310592651]	[0,-1.38564062118530]	[-1.99911761283875,-0.606802880764008]	[-0.767257273197174,0.441062957048416]	[3.59999990463257,2.07846093177795]	[-2.40813016891480,0.353451073169708]	[-4.39999961853027,-2.07183408737183]
[-0.0819587185978890,0.0435820259153843]	[5.59813022613525,1.38544642925262]	[6.08229207992554,-0.138687103986740]	[1.15701508522034,-2.05465984344482]	[12.2132883071899,0.291227489709854]	[12.2132883071899,0.291227489709854]	[0.246539309620857,-0.958622038364410]	[-1.83035087585449,-0.397977113723755]	[-1.27895987033844,0.157943636178970]	[2.55101633071899,1.64720845222473]	[-2.40564060211182,0.365053981542587]	[-4,-2.77128124237061]
[0.352619141340256,-0.463477343320847]	[5.77155065536499,1.04030823707581]	[6.45317935943604,-0.0143413497135043]	[1.14695119857788,-0.862504959106445]	[11.1582374572754,0.186872363090515]	[11.1582374572754,0.186872363090515]	[0.400000005960465,-0.692820310592651]	[-1.45813548564911,-0.543785691261292]	[-1.13638007640839,4.31580924987793]	[3,2.42487096786499]	[-6.00187730789185,0.704543173313141]	[-5.19999980926514,-1.38564062118530]
[0.365279912948608,-0.587355434894562]	[5.65210580825806,1.45324265956879]	[6.41042184829712,-0.00522803934291005]	[1.44586300849915,-1.28429853916168]	[9.87923622131348,0.692820310592651]	[9.87923622131348,0.692820310592651]	[-0.0530488044023514,-0.431252479553223]	[-1.39999997615814,-0.346410155296326]	[-1.50451183319092,3.61821055412293]	[2.79999995231628,1.38564062118530]	[-6.80000019073486,0.692820310592651]	[-5.35101604461670,-1.38564062118530]
[0.00636658491566777,-0.317227125167847]	[6.78190994262695,1.38933145999908]	[6.39132118225098,-0.402773857116699]	[1.21908307075500,-1.59292960166931]	[9.80214691162109,0.676056623458862]	[9.80214691162109,0.676056623458862]	[-1.60175454616547,-2.77183127403259]	[-0.948137223720551,-0.502939999103546]	[-2.38307976722717,2.48372960090637]	[3.73333334922791,2.77128124237061]	[-3.93882107734680,-0.261567831039429]	[-4.40000009536743,-0.692820310592651]
[-0.302391886711121,-0.110545717179775]	[7.35698413848877,1.06586718559265]	[7.21062564849854,-0.281051844358444]	[1.37926352024078,-1.65342080593109]	[14.3899316787720,0.434883177280426]	[14.3899316787720,0.434883177280426]	[-2.42761373519897,-2.78730702400208]	[-2.05304884910584,-0.261567831039429]	[-16.7977714538574,8.31687450408936]	[4,2.77128124237061]	[-4,-4.15692186355591]	[-4.72888231277466,-0.882700622081757]
[-0.138502642512321,-0.485547363758087]	[7.19999980926514,1.38564062118530]	[7.45851659774780,0.495967119932175]	[13.6469335556030,10.4319486618042]	[12.8021898269653,0.0437434799969196]	[12.8021898269653,0.0437434799969196]	[-1.09106862545013,-2.02314972877502]	[-1.72577512264252,-0.427018612623215]	[-17.5151138305664,9.59388256072998]	[4.40000009536743,2.07846093177795]	[-3.22580599784851,-0.00942056905478239]	[-6.32792615890503,-0.504684567451477]
[-0.222387596964836,-0.292656898498535]	[5.59999990463257,1.38564062118530]	[6.48905086517334,-0.533583998680115]	[12.4067783355713,11.7875299453735]	[10.7536821365356,0.713147163391113]	[10.7536821365356,0.713147163391113]	[-1.19048941135407,-2.12917089462280]	[-2.40271162986755,-1.37702262401581]	[-0.683728992938995,10.8997850418091]	[4.37256860733032,2.07379937171936]	[-4.40833377838135,-0.0194501634687185]	[-6.03373861312866,-0.710277318954468]
[-0.0895694643259049,-0.544587671756744]	[5.57618761062622,1.37610197067261]	[7.33379030227661,0.746231675148010]	[12.3947753906250,6.23483753204346]	[24.7403812408447,1.64953684806824]	[24.7403812408447,1.64953684806824]	[-1.06696367263794,-1.89576554298401]	[-2.20000004768372,-1.03923046588898]	[-1.27360284328461,7.49323368072510]	[4.25837516784668,2.32376265525818]	[-5.19910383224487,-0.000287897448288277]	[-4.86956071853638,-0.405003279447556]
[-0.378196388483048,-0.279913365840912]	[5.59999990463257,1.38564062118530]	[7.01926183700562,0.905683696269989]	[12.1041126251221,6.74199295043945]	[12.6118259429932,0.707621097564697]	[12.6118259429932,0.707621097564697]	[-0.478919595479965,-2.54817438125610]	[-2,-0.692820310592651]	[-0.800000011920929,16.6276874542236]	[4.40000009536743,2.07846093177795]	[-5.45958566665649,-0.241679534316063]	[-6.65472698211670,-0.367531597614288]
[-0.356523245573044,0.0188860874623060]	[6.40000009536743,1.38564062118530]	[6.79806852340698,-0.650434255599976]	[10.1429214477539,6.22946691513062]	[18.4434528350830,0.799558162689209]	[18.4434528350830,0.799558162689209]	[-0.585753977298737,-4.09715795516968]	[-2,-0.692820310592651]	[-16.3157482147217,8.93370151519775]	[4.38614654541016,2.07017827033997]	[-6.39999961853027,0]	[-6.94278001785278,-0.741631567478180]
[-0.244084760546684,0.233963727951050]	[6.90962743759155,1.19576036930084]	[7.11395454406738,-0.149034604430199]	[9.74813747406006,7.43114328384399]	[19.6274642944336,2.45711898803711]	[19.6274642944336,2.45711898803711]	[-0.847915887832642,-2.07130479812622]	[-2,-0.692820310592651]	[-17.3861579895020,11.1504364013672]	[4.15576982498169,1.72068309783936]	[-4.41585683822632,-0.697330653667450]	[-7.21757316589356,0.0166829768568277]
[0.0435493215918541,-0.550824582576752]	[7.19999980926514,1.38564062118530]	[7,-0.346410155296326]	[10.4274377822876,7.14290523529053]	[10.0063734054565,0.664216876029968]	[10.0063734054565,0.664216876029968]	[-0.800000011920929,-1.38564062118530]	[-1.79999995231628,-0.346410155296326]	[-24.7999992370605,13.8564062118530]	[4.30692148208618,1.91724407672882]	[-5.19999980926514,-0.692820310592651]	[-7.09796762466431,-0.346410155296326]
[0.0184997897595167,-0.587617397308350]	[5.94568920135498,2.02375221252441]	[7.01545286178589,-0.0633735284209251]	[11.9457416534424,5.96917104721069]	[10.3983421325684,0.673440337181091]	[10.3983421325684,0.673440337181091]	[-1.14551293849945,-1.57728004455566]	[-1.60000002384186,0]	[-22.7999992370605,14.5492267608643]	[3.51193237304688,1.16779172420502]	[-4.89307832717896,-0.161216884851456]	[-7.65173959732056,-0.709758579730988]
[-0.708393096923828,-0.260743349790573]	[5.95101642608643,1.73205077648163]	[6.07068777084351,1.73127424716949]	[8.41516590118408,5.71885919570923]	[10.7948627471924,0.709129393100739]	[10.7948627471924,0.709129393100739]	[-1.20944702625275,-2.00217533111572]	[-1.22768557071686,0]	[-25.0460567474365,13.5854730606079]	[4.46539306640625,1.96519684791565]	[-5.19999980926514,-0.692820310592651]	[-8.40639019012451,-0.309335142374039]
[-0.567664146423340,0.104513883590698]	[6.33915662765503,1.36769199371338]	[5.26516056060791,1.50990402698517]	[12.0541658401489,1.81832015514374]	[14.8405609130859,0.134691253304482]	[14.8405609130859,0.134691253304482]	[-1.51433992385864,-2.27529549598694]	[-2.89307856559753,-1.38564062118530]	[-22.2108402252197,13.5837793350220]	[4.80000019073486,2.77128124237061]	[-4,0]	[-8.35204601287842,0.126659289002419]
[-0.135972827672958,0.101796075701714]	[6.40000009536743,1.38564062118530]	[6.15101623535156,1.81689310073853]	[8.60117816925049,6.61832618713379]	[13.4082288742065,0.113662265241146]	[13.4082288742065,0.113662265241146]	[-1.60000002384186,-2.77128124237061]	[-2.80877232551575,-0.977156102657318]	[-14.3949766159058,15.1257400512695]	[4.55346059799194,2.34426259994507]	[-1.05479991436005,-3.48448181152344]	[-8.39024925231934,-0.423626869916916]
[0.0147571135312319,-0.459715753793716]	[6.60000038146973,1.03923046588898]	[6,2.07846093177795]	[8.39196586608887,6.23248910903931]	[10.4979677200317,0.692820310592651]	[10.4979677200317,0.692820310592651]	[-1.60000002384186,-2.77128124237061]	[-2.81399726867676,-0.716177046298981]	[-22.8116798400879,14.5618791580200]	[4.38726854324341,2.07463002204895]	[-2.51748037338257,-1.81236577033997]	[-9.44898414611816,-0.261567831039429]
[-0.169849738478661,-0.110136546194553]	[7.19999980926514,1.38564062118530]	[5.84898376464844,1.81689310073853]	[8.75652503967285,7.61136007308960]	[15.5494508743286,0.697444081306458]	[15.5494508743286,0.697444081306458]	[-0.951016306877136,-0.261567831039429]	[-2.62683725357056,-0.703255712985992]	[-0.400000005960465,17.3205070495605]	[5.23269653320313,2.34426259994507]	[-3.40110874176025,-2.24825334548950]	[-9.60000038146973,0]
[-0.333572536706924,0.104122735559940]	[6,2.07846093177795]	[4.77619647979736,1.41910743713379]	[8.92077064514160,7.13589954376221]	[26.9868659973145,1.03372943401337]	[26.9868659973145,1.03372943401337]	[-0.941864550113678,-0.543785691261292]	[-2.79999995231628,-0.692820310592651]	[0.199999988079071,14.8956365585327]	[5.19999980926514,2.07846093177795]	[-1.02132236957550,-1.92081046104431]	[-9.01078224182129,-0.139038145542145]
[-0.112299054861069,0.295506238937378]	[5.99961376190186,2.07801103591919]	[7.23050117492676,0.700281858444214]	[9.38914012908936,6.41128969192505]	[12.1418647766113,0.543785691261292]	[12.1418647766113,0.543785691261292]	[-0.800000011920929,-0.692820310592651]	[-2,-0.692820310592651]	[-0.800000011920929,16.6276874542236]	[5.07171344757080,2.07793784141541]	[-2.62604570388794,-1.66043186187744]	[-10.8380880355835,-0.583388805389404]
[-0.0115035129711032,0.469099849462509]	[6.00306892395020,2.03272867202759]	[7.62592935562134,0.703403890132904]	[10.0063228607178,3.46653747558594]	[13.5789089202881,0.444672524929047]	[13.5789089202881,0.444672524929047]	[-0.870812535285950,-1.01768815517426]	[-2.27550816535950,-0.477194070816040]	[-0.674224853515625,14.9282922744751]	[5.18964385986328,2.07773375511169]	[-3.37968826293945,-0.234624162316322]	[-9.59175491333008,-0.461787611246109]
[-0.439956903457642,-0.455443233251572]	[6.41209554672241,1.36769258975983]	[5.84898376464844,1.81689310073853]	[9.99805450439453,3.46409463882446]	[15.9777393341064,-0.0212126206606627]	[15.9777393341064,-0.0212126206606627]	[-1.04653930664063,-0.958622038364410]	[-3.20000004768372,-1.38564062118530]	[-1.20000004768372,11.7779455184937]	[5.01389551162720,2.06570410728455]	[-10.2758102416992,2.42905879020691]	[-9,-0.346410155296326]
[-0.517030119895935,-0.169729545712471]	[6.72449207305908,1.25485670566559]	[5.81234550476074,1.72396314144135]	[8.82282543182373,5.51440668106079]	[15.9863996505737,-0.0143164508044720]	[15.9863996505737,-0.0143164508044720]	[-0.800000011920929,-1.38564062118530]	[-3.44653916358948,-0.958622038364410]	[-14.0919237136841,17.7511577606201]	[5.19999980926514,2.07846093177795]	[-6.80000019073486,0.692820310592651]	[-10.8166351318359,-0.690542995929718]
[-0.212789520621300,0.0660564228892326]	[7.19999980926514,1.38564062118530]	[5.62131500244141,1.39369189739227]	[9.39964485168457,4.49941301345825]	[11.4959154129028,0.678495526313782]	[11.4959154129028,0.678495526313782]	[-0.800000011920929,-1.38564062118530]	[-3.65982437133789,-0.735626518726349]	[-18.4227828979492,15.1869344711304]	[5.40000009536743,1.03923046588898]	[-3.99958324432373,-4.16938734054565]	[-9.61921596527100,-0.760965347290039]
[-0.111969269812107,0.117920607328415]	[6.00771856307983,2.11758184432983]	[5.10725975036621,1.38171589374542]	[10.0041007995605,3.47001099586487]	[34.9025382995606,-0.255106896162033]	[34.9025382995606,-0.255106896162033]	[-0.951016306877136,-1.38564062118530]	[-3.78615713119507,-0.692820310592651]	[-13.1900243759155,15.9448719024658]	[5.84898376464844,1.21595597267151]	[-2.77231454849243,-3.09371495246887]	[-8.50214862823486,-0.568573117256165]
[-0.279615134000778,-0.215117618441582]	[6.11347866058350,2.32300591468811]	[5.63820171356201,1.38046872615814]	[10,3.46410155296326]	[14.9584712982178,0]	[14.9584712982178,0]	[-1.40000009536743,-1.73205077648163]	[-3.59999990463257,-0.692820310592651]	[-16.8217697143555,15.4181308746338]	[6,2.07846093177795]	[-5.89640951156616,0.0119786951690912]	[-10.6729402542114,-1.77487599849701]
[0.254206031560898,-0.379824399948120]	[6.15101623535156,2.34002876281738]	[6.96145677566528,0.683406472206116]	[10.4690656661987,4.26541900634766]	[15.1646070480347,0.0176351368427277]	[15.1646070480347,0.0176351368427277]	[-1.18812966346741,-1.55583918094635]	[-3.12449193000793,-0.823604226112366]	[-0.800000011920929,19.3989696502686]	[-0.844918668270111,8.57541179656982]	[-3.40000009536743,-0.346410155296326]	[-11.3716077804565,-2.10330057144165]
[-0.0451595038175583,-0.148098155856133]	[6.89796733856201,1.38564062118530]	[7.13891267776489,0.477805584669113]	[10.5299816131592,3.42704963684082]	[24.1840229034424,-0.374446928501129]	[24.1840229034424,-0.374446928501129]	[-1.42011582851410,-1.76035451889038]	[-2.79188489913940,-0.690295159816742]	[12.0202274322510,33.2417984008789]	[1.77961170673370,8.20880126953125]	[-5.59999990463257,0]	[-3.78074502944946,-3.15104174613953]
[0.0184769686311483,0.180635988712311]	[7.39999961853027,1.73205077648163]	[6.00233459472656,2.07715678215027]	[10.1534605026245,1.69939506053925]	[18.8030471801758,0.694465041160584]	[18.8030471801758,0.694465041160584]	[-1.65182363986969,-2.08065056800842]	[-3.58713936805725,-0.626581490039825]	[0.595934927463532,20.3392753601074]	[0.397663086652756,9.01125621795654]	[-3.62812113761902,-0.737709343433380]	[-3.32765531539917,-3.79833984375000]
[0.0141311222687364,0.121726393699646]	[7.69639730453491,1.38297629356384]	[5.84898376464844,1.81689310073853]	[11.2063140869141,4.16265916824341]	[16.9207649230957,0]	[16.9207649230957,0]	[-1.06830263137817,1.18339264392853]	[-3.59999990463257,-0.692820310592651]	[-0.195934936404228,18.7202301025391]	[6.80350780487061,11.7867832183838]	[-1.72176158428192,-1.54947876930237]	[-2.90251612663269,-3.71049070358276]
[-0.188687279820442,-0.456851422786713]	[6.41176462173462,2.78881645202637]	[5.62363052368164,1.37676000595093]	[11.1998291015625,4.16002511978149]	[15.4462022781372,0.271414279937744]	[15.4462022781372,0.271414279937744]	[-0.797815799713135,0.364711374044418]	[-4.06038188934326,-0.958622038364410]	[1.60406506061554,20.5300827026367]	[4.79152774810791,11.0833196640015]	[-3.59999990463257,-0.692820310592651]	[-3.84653925895691,-3.03708291053772]
[-0.0784776955842972,-0.0917518809437752]	[7.70962715148926,1.88858067989349]	[5.64107990264893,1.33310294151306]	[12.3157329559326,7.25001573562622]	[17.2259616851807,-0.0185524132102728]	[17.2259616851807,-0.0185524132102728]	[-0.428324639797211,-0.637669682502747]	[-3.75101613998413,-0.954388141632080]	[0.397782742977142,17.3202190399170]	[5.10155677795410,11.4377985000610]	[-1.20000004768372,-2.07846093177795]	[-3.55295372009277,-3.44405865669251]
[-0.127530872821808,-0.00864642951637507]	[7.61849975585938,2.04856586456299]	[6.12157869338989,2.27202534675598]	[10.3999996185303,1.38564062118530]	[37.2028884887695,-1.38739311695099]	[37.2028884887695,-1.38739311695099]	[-0.787011802196503,-0.726751625537872]	[-3.57184672355652,-1.13088929653168]	[8.94169902801514,17.3603782653809]	[2.79691410064697,9.00249290466309]	[-2.98912143707275,-3.15381669998169]	[-3.70260310173035,-2.88602876663208]
[-0.149438172578812,-0.278588265180588]	[7.87421083450317,1.59480643272400]	[5.81489467620850,1.76913070678711]	[13.6000003814697,6.92820310592651]	[23.6709232330322,-1.32162511348724]	[23.6709232330322,-1.32162511348724]	[-1.20000004768372,-0.692820310592651]	[-3.73810029029846,-0.721413016319275]	[14.1600275039673,36.9875068664551]	[1.78770196437836,3.09243154525757]	[-3.33952569961548,-3.64976763725281]	[-4.19999980926514,-2.42487096786499]
[-0.0479169934988022,-0.0770680010318756]	[8,2.23967790603638]	[5.50692129135132,1.22442376613617]	[10.4062986373901,1.39261364936829]	[30.2817077636719,-1.73205077648163]	[30.2817077636719,-1.73205077648163]	[-0.800000011920929,-1.38564062118530]	[-3.92888236045837,-0.882700622081757]	[13.6504640579224,37.3756599426270]	[0.807922005653381,2.78965544700623]	[-3.21519112586975,5.55635881423950]	[-3.89037251472473,-2.96116161346436]
[23.7380332946777,-0.235597580671310]	[8.01739883422852,1.93222165107727]	[5.44257879257202,1.10200262069702]	[11.1282300949097,2.55297994613647]	[23.8598251342773,-0.638250410556793]	[23.8598251342773,-0.638250410556793]	[-0.800000011920929,-1.38564062118530]	[4.62652444839478,-0.823604226112366]	[-1.84898376464844,7.35945558547974]	[1.04424273967743,3.07460761070251]	[11.9948348999023,2.76734280586243]	[-4.19999980926514,-2.42487120628357]
[22.3740577697754,0.0258822999894619]	[8.60922622680664,1.27667844295502]	[5.41925477981567,0.692820310592651]	[13.6000003814697,6.92820310592651]	[17.2000007629395,0]	[17.2000007629395,0]	[-0.800000011920929,-1.38564062118530]	[5.52959585189819,-0.958622038364410]	[-2,7.62102365493774]	[0.631624341011047,3.03195905685425]	[15.5836992263794,0.298409253358841]	[-4.21384286880493,-2.40089464187622]
[22.8709812164307,-0.755894303321838]	[7.97347545623779,2.55565500259399]	[6.11200523376465,1.99823200702667]	[13.6000003814697,6.92820310592651]	[16.7639236450195,0.0150213055312634]	[16.7639236450195,0.0150213055312634]	[-0.800000011920929,-1.38564062118530]	[1.60000002384186,0]	[-2.03349947929382,7.98419189453125]	[-1.18911421298981,3.45947837829590]	[5.56307029724121,2.64885187149048]	[-4.60000038146973,-1.73205077648163]
[23.7134017944336,-0.272524535655975]	[8.39277362823486,1.95434772968292]	[5.62548971176148,1.46450543403625]	[13.6043691635132,6.92661857604981]	[18.7664508819580,0.0500506982207298]	[18.7664508819580,0.0500506982207298]	[-1.03612458705902,-1.67001974582672]	[5.26539325714111,-0.692820310592651]	[-1.95949912071228,8.30656337738037]	[3.18533968925476,5.50985765457153]	[11.3881521224976,1.03299856185913]	[-4.80000019073486,-1.38564062118530]
[22.3394966125488,-0.0158479511737824]	[8.43269634246826,2.34426259994507]	[5.38528203964233,0.981859207153320]	[13.4798831939697,6.73042535781860]	[36.3851356506348,-3.47009468078613]	[36.3851356506348,-3.47009468078613]	[-1.13580834865570,-1.88544225692749]	[7.99342346191406,-1.38614606857300]	[-2,7.62102365493774]	[3.40675950050354,5.89857959747314]	[15.4038944244385,0.197717308998108]	[-5.24775600433350,-1.35737502574921]
[25.1290359497070,-2.04039502143860]	[8,2.77128124237061]	[5.24962043762207,0.674824059009552]	[10.4029407501221,1.38766098022461]	[23.9407520294189,-1.34674000740051]	[23.9407520294189,-1.34674000740051]	[-1.50203251838684,-2.07846093177795]	[7.98437929153442,-2.08679175376892]	[2,4.84974241256714]	[2.35478973388672,5.67811822891235]	[10.9953193664551,-0.347443401813507]	[-5.92016124725342,-1.03108727931976]
[19.6000003814697,-2.07846093177795]	[8.85122776031494,4.05659055709839]	[5.39992332458496,0.338341891765595]	[16.7999992370605,8.31384372711182]	[29.7810745239258,-2.67055487632751]	[29.7810745239258,-2.67055487632751]	[-1.27540934085846,2.38350677490234]	[-5.19999980926514,-2.07846093177795]	[-1.62433421611786,6.47630596160889]	[3.04945802688599,5.81853103637695]	[10.7828311920166,-0.686689317226410]	[-6.21470594406128,-0.711026072502136]
[0.0442689321935177,-0.0427972935140133]	[10.8497161865234,-5.56484365463257]	[5.59999990463257,0]	[15.5723142623901,8.10467433929443]	[-4.20148897171021,2.09840035438538]	[-4.20148897171021,2.09840035438538]	[-0.579373240470886,-0.0495735071599484]	[-6.80406475067139,-1.47048294544220]	[-1.16924393177032,0.719811677932739]	[-0.365113109350204,3.87185454368591]	[15.3857803344727,-1.03424608707428]	[-7.05813550949097,-0.543785691261292]
[-0.00632844818755984,-0.230835452675819]	[7.20088434219360,2.77075576782227]	[6.83061552047730,2.52135777473450]	[16.3995628356934,11.7794713973999]	[-6.80000019073486,-2.07846093177795]	[-6.80000019073486,-2.07846093177795]	[-0.596317291259766,-0.676479518413544]	[1.21210336685181,-0.304387688636780]	[-0.767034471035004,0.695918500423431]	[-13.1830692291260,21.9772949218750]	[19.9997577667236,-1.38771152496338]	[-6.78227233886719,-0.748476207256317]
[16.7769412994385,-1.36584293842316]	[5.98951911926270,2.63282990455627]	[5.22462654113770,0.651554584503174]	[12.6245927810669,9.94697093963623]	[15.4290513992310,3.53510069847107]	[15.4290513992310,3.53510069847107]	[-0.379490375518799,-1.39933061599731]	[5.20549821853638,-1.51447820663452]	[-0.398105382919312,0.685346066951752]	[-19.3774642944336,27.0012569427490]	[11.8198595046997,-1.38237309455872]	[-6.65241909027100,-0.716431319713593]
[16.3991546630859,-0.689936935901642]	[6.40223932266235,2.77183055877686]	[5.58422899246216,0.0159782245755196]	[20.0541534423828,6.19249105453491]	[33.4187164306641,2.34578132629395]	[33.4187164306641,2.34578132629395]	[-0.493078619241715,-1.38564062118530]	[7.89875698089600,-2.79696536064148]	[-0.897967517375946,0.692820310592651]	[-2.59152460098267,5.13697576522827]	[10.7818927764893,-0.682579755783081]	[-8.12216949462891,-0.430774927139282]
[16.0009975433350,0.0188633166253567]	[6.70203256607056,2.77128124237061]	[5.58891820907593,0.00393041735514998]	[19.7799472808838,7.30739927291870]	[-5.30461072921753,-2.06117868423462]	[-5.30461072921753,-2.06117868423462]	[-0.800000011920929,-1.38564062118530]	[7.32642698287964,-3.33180475234985]	[-0.655622541904450,0.692995429039002]	[-11.0363702774048,18.5947036743164]	[14.9339008331299,-1.81548810005188]	[-7.99906253814697,-0.720008254051209]
[18.7638072967529,3.90945792198181]	[7.19999980926514,1.38564062118530]	[5.59100341796875,0.00347869261167943]	[14.1634769439697,6.18841028213501]	[-0.702032566070557,0.692820310592651]	[-0.702032566070557,0.692820310592651]	[-0.800000011920929,-1.38564062118530]	[0.800000011920929,0]	[-0.394857287406921,0.674928963184357]	[-11.1755943298340,18.0010814666748]	[13.9513587951660,-4.24841499328613]	[-7.66101980209351,-0.694347858428955]
[17.2914886474609,1.55829668045044]	[7.19999980926514,1.38564062118530]	[7.21182966232300,2.79233598709106]	[8.96665763854981,-2.22795414924622]	[39.1998329162598,2.77267003059387]	[39.1998329162598,2.77267003059387]	[0,-1.38564062118530]	[2,-0.692820310592651]	[-1.94824063777924,7.60301780700684]	[-10.8831148147583,18.2197380065918]	[13.5148582458496,-5.67329645156860]	[-9.19999980926514,-0.692820310592651]
[14.8176565170288,0.789734303951263]	[5.37951612472534,2.44978547096252]	[5.57701063156128,0.00612491276115179]	[11.9975605010986,5.59811449050903]	[-2.07687520980835,-2.40635108947754]	[-2.07687520980835,-2.40635108947754]	[-0.324491858482361,-1.25485670566559]	[3.20000004768372,-1.38564062118530]	[1.63678848743439,5.63444566726685]	[-14.3903656005859,23.5484142303467]	[12.3915233612061,-5.54394435882568]	[-9.30490398406982,-0.527761936187744]
[20.4276847839355,1.38564062118530]	[5.70252847671509,2.39856791496277]	[5.58791399002075,0.000107473082607612]	[10.2038040161133,9.05346488952637]	[-3.40000009536743,-2.16330313682556]	[-3.40000009536743,-2.16330313682556]	[-0.596378624439240,-0.987298786640167]	[3.18175530433655,-1.39204454421997]	[-1.93774318695068,7.62570333480835]	[-16.1208744049072,25.5818157196045]	[12.4233884811401,-0.0967595502734184]	[-9.19046211242676,-0.689808011054993]
[18.3984050750732,1.38612914085388]	[6.34908771514893,2.34990644454956]	[5.59007406234741,-0.00246186600998044]	[9.96739196777344,4.41350317001343]	[-2.73882102966309,-1.81689310073853]	[-2.73882102966309,-1.81689310073853]	[0,-1.38564062118530]	[0.562899947166443,0.00547801656648517]	[-0.302032530307770,6.23538303375244]	[-15.5687961578369,28.4041709899902]	[15.4062862396240,-1.04436230659485]	[-9.19999980926514,-0.692820310592651]
[19.7119407653809,0.728525817394257]	[6.64898395538330,2.34002876281738]	[5.60117197036743,-0.00277681741863489]	[26.6892585754395,3.14166784286499]	[2.21562814712524,-1.39651525020599]	[2.21562814712524,-1.39651525020599]	[-0.0930786132812500,-1.22442376613617]	[1.47550809383392,-0.477194070816040]	[0.418582260608673,4.84509325027466]	[-17.4679203033447,18.8449287414551]	[11.9966316223145,-1.38174271583557]	[-9.60000038146973,-0.531603395938873]
[22.7997264862061,0.694327056407929]	[7.59999990463257,1.38564062118530]	[5.67836046218872,-0.0973198413848877]	[21.6985988616943,5.79635620117188]	[0,-1.38564062118530]	[0,-1.38564062118530]	[-0.332280069589615,-1.01654016971588]	[2.80501103401184,-1.11983895301819]	[0.452920347452164,4.86241388320923]	[-18.6057491302490,22.5265369415283]	[13.4762496948242,-2.56085848808289]	[-9.20324325561523,-0.589785933494568]
[20.4046554565430,0.722930133342743]	[7.59999990463257,1.38564062118530]	[5.59999990463257,0]	[14.3723144531250,6.88025045394898]	[12.3999996185303,2.07846093177795]	[12.3999996185303,2.07846093177795]	[0.398571193218231,-0.739109992980957]	[3.40189409255981,-1.12675678730011]	[3.84055161476135,4.42777776718140]	[-14.9565858840942,24.7466430664063]	[14.4014835357666,-2.77224040031433]	[-10.0077781677246,-0.686856985092163]
[20.7535896301270,-0.225378006696701]	[7.19999980926514,1.38564062118530]	[5.84805107116699,-0.0168564505875111]	[19.8530483245850,1.47048306465149]	[13.3087158203125,1.79052400588989]	[13.3087158203125,1.79052400588989]	[-1.44874680042267,-2.49790024757385]	[0,0]	[2.49796748161316,3.98723721504211]	[-12.0799856185913,17.0109920501709]	[15.1656494140625,-3.56083464622498]	[-10,-0.692820310592651]
[22.7895660400391,0.0576373040676117]	[5.18910455703735,2.09482622146606]	[6.54295253753662,-0.777795553207398]	[20.3999996185303,4.84974241256714]	[4.61335277557373,0.189880311489105]	[4.61335277557373,0.189880311489105]	[-1.10369718074799,-1.94752717018127]	[0.600000023841858,-0.346410155296326]	[-1.35101628303528,0.431252479553223]	[-13.5857152938843,20.7812576293945]	[13.7839307785034,-3.62318539619446]	[-9.24459362030029,-0.880481660366058]
[21.2653923034668,0.161216884851456]	[5.78941440582275,1.93537437915802]	[6.51976299285889,-0.725184857845306]	[15.3915548324585,5.23380041122437]	[5.59999990463257,0]	[5.59999990463257,0]	[-1.18022167682648,-2.07967710494995]	[1.20000004768372,-0.692820310592651]	[-1.20000004768372,0.692820310592651]	[-13.3951768875122,19.8751220703125]	[12.4453277587891,14.6396656036377]	[-9.25098228454590,-0.964149713516235]
[22.2000007629395,-1.03923046588898]	[6.02436351776123,2.08138585090637]	[6.40000009536743,0]	[10.3999996185303,5.54256248474121]	[2.01992654800415,-1.73649275302887]	[2.01992654800415,-1.73649275302887]	[-1.09114015102386,-1.91647624969482]	[1.15483009815216,-0.672202587127686]	[-0.800000011920929,0.531603395938873]	[-14.5453023910522,15.9414453506470]	[14.1756267547607,-4.88163185119629]	[-8.19999980926514,-1.03923046588898]
[25.2025604248047,-2.07780170440674]	[6,2.07846093177795]	[8.08632755279541,-1.14970719814301]	[8.41879749298096,-2.08557653427124]	[4.76825237274170,-1.13667190074921]	[4.76825237274170,-1.13667190074921]	[-1.18551969528198,-2.07425117492676]	[-0.832696557044983,-0.265801697969437]	[-0.0668894276022911,1.94849121570587]	[-13.7833719253540,19.7492885589600]	[13.7468185424805,-16.5731124877930]	[-9.28560256958008,-2.07294726371765]
[25.9770984649658,-0.677048265933991]	[8.00106716156006,1.38577783107758]	[6.66208219528198,-0.321561485528946]	[18.4008960723877,-1.38324332237244]	[2.79999995231628,-0.692820310592651]	[2.79999995231628,-0.692820310592651]	[-1.63418960571289,-2.41880321502686]	[-0.568241059780121,-0.401418238878250]	[-1.30962753295898,0.502939999103546]	[-14.1298847198486,21.1076965332031]	[-10.3999996185303,-5.54256248474121]	[-8.59593486785889,-2.07846093177795]
[25.2463111877441,-0.947800695896149]	[7.54968976974487,1.37105095386505]	[6.50962734222412,-0.189880311489105]	[17.2286586761475,5.11131000518799]	[8.02047538757324,-0.0142936706542969]	[8.02047538757324,-0.0142936706542969]	[-2.39356350898743,-2.76780796051025]	[0.120764166116714,-0.531603395938873]	[-1.01384282112122,0.692820310592651]	[-18.3999996185303,12.4707660675049]	[-14.0037403106689,-6.22980308532715]	[-8.64337348937988,-1.90434300899506]
[23.3501644134522,-1.36660969257355]	[7.20341587066650,1.38230144977570]	[7.26922607421875,-0.523843705654144]	[11.4002904891968,8.41819095611572]	[5.65250873565674,0.00482671288773418]	[5.65250873565674,0.00482671288773418]	[-2.41431570053101,-2.76919007301331]	[1.59865796566010,-0.593059659004211]	[-0.948137283325195,0.502939999103546]	[-17.0842475891113,16.1527156829834]	[2.37171363830566,-8.96799468994141]	[-9.19999980926514,-2.07846093177795]
[21.2830715179443,-1.78585934638977]	[5.19999980926514,2.07846093177795]	[6.80000019073486,-0.692820310592651]	[9.80000019073486,4.50333213806152]	[8.80050563812256,-0.00106003612745553]	[8.80050563812256,-0.00106003612745553]	[-2.45657348632813,-2.77248811721802]	[-0.800000011920929,-0.692820310592651]	[-0.411473363637924,0.699470937252045]	[-14,18.7061481475830]	[11.9021158218384,-12.5028638839722]	[-2.79999995231628,-3.46410155296326]
[22.4051971435547,-2.76569795608521]	[6.38990926742554,1.38833308219910]	[6.99589920043945,-0.359582990407944]	[9.41943645477295,6.38568162918091]	[5.95365905761719,-0.930236279964447]	[5.95365905761719,-0.930236279964447]	[-1.04835462570190,-1.84696078300476]	[-0.400000005960465,-0.692820310592651]	[-0.226574495434761,0.436012744903564]	[-20.6138420104980,12.6972942352295]	[-12.0604667663574,-6.30702352523804]	[-3.40000009536743,-3.11769151687622]
[19.6107959747314,-1.95599400997162]	[6.28463888168335,1.57214915752411]	[6.79927682876587,-0.666062772274017]	[8.09019565582275,0.653332054615021]	[13.3959350585938,1.38564062118530]	[13.3959350585938,1.38564062118530]	[-0.984410524368286,-1.72662162780762]	[-0.0489837378263474,-0.346410155296326]	[2.39864945411682,5.89329576492310]	[-18.8489837646484,13.7715644836426]	[-12.1419277191162,-5.83840370178223]	[-3.57110571861267,-2.76381373405457]
[18.9419975280762,-2.98628544807434]	[6.40000009536743,1.38564062118530]	[7.24898386001587,-0.346410155296326]	[8.15299892425537,0.210729226469994]	[8.95101642608643,0.261567831039429]	[8.95101642608643,0.261567831039429]	[-1.03003132343292,-1.79730999469757]	[-2,-0.692820310592651]	[4.09796762466431,4.84974241256714]	[-11.6000003814697,14.5492267608643]	[-13.1460046768188,-6.26578855514526]	[-6.40000009536743,-1.38564062118530]
[0.916099190711975,-0.184129193425179]	[7.38197612762451,1.31595110893250]	[7,-0.346410155296326]	[7.86561679840088,0.762891530990601]	[8.80000019073486,0]	[8.80000019073486,0]	[-1.28635573387146,-3.18201661109924]	[-1.69037258625031,-0.849350154399872]	[2.13500595092773,4.62674474716187]	[-12.2040653228760,14.8107948303223]	[-13.2930793762207,-6.71903324127197]	[-4.22790956497192,-2.37653017044067]
[0.973761081695557,-0.257467716932297]	[7.52768230438232,1.37783741950989]	[6.94551420211792,-0.327882021665573]	[18.4048976898193,5.54636049270630]	[9.12959575653076,0.265801697969437]	[9.12959575653076,0.265801697969437]	[-0.826308250427246,-1.43727266788483]	[-3.26038193702698,-0.958622038364410]	[2.01049709320068,4.87442970275879]	[-11.5488519668579,14.6032972335815]	[4.64064311981201,-10.4400892257690]	[-6.40000009536743,-1.38564062118530]
[0,0]	[6.40000009536743,1.38564062118530]	[6.80000019073486,-0.692820310592651]	[19.1888599395752,7.84653711318970]	[11.6000003814697,0.692820310592651]	[11.6000003814697,0.692820310592651]	[-0.825727820396423,-1.39486682415009]	[-3.44653916358948,-0.958622038364410]	[3.92967414855957,4.59692144393921]	[-11.9868421554565,12.4821662902832]	[7.20109319686890,-9.70020771026611]	[-5.38615703582764,-1.22442376613617]
[0.125257015228271,-0.136830955743790]	[6.40000009536743,1.38564062118530]	[7.50835752487183,-0.134783148765564]	[13.6920289993286,9.32168579101563]	[8.91610908508301,-0.506707549095154]	[8.91610908508301,-0.506707549095154]	[-0.906256139278412,-1.53206646442413]	[-3.67111754417419,-1.19576036930084]	[3.78948760032654,4.45769500732422]	[-13.1711769104004,15.2592802047730]	[10.2776079177856,-11.7849636077881]	[-5.89900827407837,-0.949704647064209]
[0.0171493664383888,-0.449026793241501]	[6.39890384674072,1.38408899307251]	[7.19999980926514,0]	[7.81925487518311,-1.69870030879974]	[8.25025177001953,-0.403322786092758]	[8.25025177001953,-0.403322786092758]	[-0.799092173576355,-1.36686789989471]	[-4,-1.38564062118530]	[2.72460865974426,4.08415651321411]	[-12.2000007629395,14.8956375122070]	[-10.1757526397705,-6.86485815048218]	[-6.38110733032227,-0.912852585315704]
[15.1939516067505,1.38648235797882]	[7.55925893783569,1.52857863903046]	[7,-0.346410155296326]	[7.92449188232422,-0.823604226112366]	[9.52207660675049,0.0143542047590017]	[9.52207660675049,0.0143542047590017]	[-1.12449193000793,-0.823604226112366]	[-0.795470893383026,-1.39950776100159]	[-4,-2.77128124237061]	[-12.3745727539063,10.4067296981812]	[-10.3502254486084,-5.50551033020020]	[-7.19393825531006,-0.701501369476318]
[15.6951475143433,0.523829996585846]	[7.93648099899292,1.38944888114929]	[7.06577682495117,-0.288333684206009]	[9.08664512634277,-1.23899829387665]	[7.97725200653076,-0.00465512089431286]	[7.97725200653076,-0.00465512089431286]	[-0.800000011920929,-1.38564062118530]	[-1.10369718074799,-1.94752717018127]	[4.22480916976929,4.03612613677979]	[-12.7855825424194,13.7502794265747]	[-9.48258113861084,-5.67242908477783]	[-7.40000009536743,-1.03923046588898]
[13.9773330688477,0.684876024723053]	[7.48372888565064,1.38564062118530]	[5.83617782592773,1.73395669460297]	[7.76284837722778,-0.000619040161836892]	[8.97990608215332,0.557851910591126]	[8.97990608215332,0.557851910591126]	[-0.800000011920929,-1.38564062118530]	[-0.943725168704987,-1.67310035228729]	[3.97867941856384,4.18374919891357]	[-12.8000001907349,15.2420473098755]	[-8.80000019073486,-5.54256248474121]	[-8.39999961853027,-0.692820310592651]
[16.3435020446777,1.72076404094696]	[6.36062574386597,1.34575045108795]	[4.78364372253418,1.43862318992615]	[7.93624544143677,-1.26014244556427]	[10.4112310409546,0.0411671809852123]	[10.4112310409546,0.0411671809852123]	[-1.04653930664063,-0.958622038364410]	[-0.796918928623200,-1.44413113594055]	[-4.19999980926514,-2.42487096786499]	[-15.6761341094971,7.29316377639771]	[-1.63213551044464,-9.45998096466065]	[-7.52449178695679,-0.823604226112366]
[15.1960697174072,1.38630247116089]	[6,1.22442376613617]	[4.72324371337891,1.43505394458771]	[7.81850814819336,-0.748919069766998]	[15.1999998092651,1.38564062118530]	[15.1999998092651,1.38564062118530]	[-1.02790975570679,-0.990889489650726]	[-0.808960437774658,-1.41883409023285]	[-3.67545700073242,-2.55515861511230]	[-15.1720027923584,9.71886444091797]	[11.5357542037964,-12.4658451080322]	[-8.92449188232422,-0.908446550369263]
[17.3694114685059,1.60126686096191]	[6.19999980926514,1.03923046588898]	[5.62359905242920,1.38025224208832]	[7.59999990463257,-0.692820310592651]	[16.4226741790772,2.34426259994507]	[16.4226741790772,2.34426259994507]	[-1.26280558109283,-2.23683714866638]	[-0.805085599422455,-1.39636635780334]	[4.53309488296509,3.70096278190613]	[-13.7793035507202,12.3413801193237]	[9.25986576080322,-11.1625213623047]	[-8.60000038146973,-1.03923046588898]
[16.6034793853760,1.39470171928406]	[7.39637374877930,1.73073828220367]	[5.74171018600464,1.65388858318329]	[7.49037265777588,-0.502939999103546]	[8.94634723663330,0.274283736944199]	[8.94634723663330,0.274283736944199]	[-1.53107595443726,-2.71377444267273]	[-0.905619204044342,-1.98009479045868]	[3.63144636154175,3.86482763290405]	[-18,9.00666427612305]	[7.59999990463257,-10.3923044204712]	[-8.24857616424561,-1.01649689674377]
[15.1999998092651,1.38564062118530]	[7.59595537185669,1.38633620738983]	[5.59999990463257,1.38564062118530]	[6.73309469223023,0.0538024194538593]	[11.4128570556641,0.532714664936066]	[11.4128570556641,0.532714664936066]	[-1.74555456638336,-3.11603999137878]	[-0.795425117015839,-1.41872525215149]	[-4.40000009536743,-2.07846093177795]	[-10.8212718963623,10.5176219940186]	[6.59999990463257,-10.0458946228027]	[-9.19999980926514,-0.692820310592651]
[14.7993211746216,0.714894294738770]	[6.80000019073486,1.38564062118530]	[5.78615713119507,1.38564062118530]	[7.75101470947266,-3.08954381942749]	[13.6198091506958,0.808862566947937]	[13.6198091506958,0.808862566947937]	[-1.20305871963501,-0.822955787181854]	[-0.788347959518433,-1.46044409275055]	[-4.09307861328125,-2.07846093177795]	[-10.7450532913208,11.8263053894043]	[5.59999990463257,-9.69948482513428]	[-9.23269653320313,-0.958622038364410]
[17.9366874694824,1.17001438140869]	[5.90203237533569,1.38564062118530]	[5.36699390411377,0.939182281494141]	[7.93015098571777,-3.26695013046265]	[11.1963529586792,0.0304355379194021]	[11.1963529586792,0.0304355379194021]	[-1.17680406570435,-0.645541548728943]	[-1.68891060352325,-2.73327398300171]	[4.40000009536743,6.23538303375244]	[-11.8854913711548,10.8365316390991]	[-8.80000019073486,-6.23538303375244]	[-8.79692745208740,-1.32923090457916]
[17.5973644256592,1.38660621643066]	[5.59999990463257,1.38564062118530]	[5.35809707641602,0.877861142158508]	[7.72147607803345,-3.51178979873657]	[11.8437948226929,-0.0417323969304562]	[11.8437948226929,-0.0417323969304562]	[-0.886990904808044,0.0158218685537577]	[-0.800000011920929,-1.38564062118530]	[-0.778262794017792,1.39065790176392]	[-11.8792362213135,10.2310876846313]	[2.35689067840576,-8.30068397521973]	[-8.93653297424316,-1.21046435832977]
[17.4936981201172,0.326591849327087]	[5.83200550079346,1.39292132854462]	[5.58513021469116,0.00166609918233007]	[7.67435073852539,-3.23176312446594]	[9.10583305358887,0.618219137191773]	[9.10583305358887,0.618219137191773]	[-0.797018706798554,-0.0288542360067368]	[-0.800000011920929,-0.692820310592651]	[5.81472969055176,3.80260872840881]	[-11.0871419906616,12.8359708786011]	[-10.8000001907349,-9.00666427612305]	[-8.92076396942139,-1.38564062118530]
[17.7347202301025,0.429702371358871]	[6.98262643814087,1.50904452800751]	[5.77295112609863,1.16933596134186]	[7.49763870239258,-2.50270557403564]	[9.19999980926514,0.692820310592651]	[9.19999980926514,0.692820310592651]	[-1,-1.03923046588898]	[-1.20000004768372,-0.692820310592651]	[4.20032787322998,3.48135614395142]	[-12.3673572540283,11.2239809036255]	[-10.0928535461426,-7.11844015121460]	[-8.23094558715820,-1.54950618743896]
[18.3999996185303,0.692820310592651]	[7.16477441787720,1.42109739780426]	[5.93832683563232,0.846192181110382]	[7,-1.03923046588898]	[10.7028903961182,0.0166400950402021]	[10.7028903961182,0.0166400950402021]	[-0.800000011920929,-1.38564062118530]	[-0.780022501945496,-0.253250598907471]	[3.98129177093506,4.23380517959595]	[-12.7860660552979,9.70201873779297]	[-9.18461418151856,-6.22903823852539]	[-7.89134931564331,-1.95614182949066]
[17.2585220336914,-0.165784433484077]	[6.98756265640259,1.26298975944519]	[5.41061496734619,0.323267579078674]	[6.70692157745361,-0.854037225246429]	[11.8656625747681,0.0369377844035625]	[11.8656625747681,0.0369377844035625]	[-1,-1.03923046588898]	[-0.937406957149506,-1.68455266952515]	[4,4.15692186355591]	[-12.4345760345459,12.5299539566040]	[-8.98074531555176,-6.23538303375244]	[-7.97405433654785,-1.41635441780090]
[17.5749797821045,0.0332574918866158]	[6.38611745834351,1.40402913093567]	[5.58384561538696,0.00106881873216480]	[7.24159860610962,-2.36987590789795]	[11.1464300155640,0.399791151285172]	[11.1464300155640,0.399791151285172]	[-1.20000004768372,-0.692820310592651]	[-0.775546729564667,-1.52243471145630]	[-2.61591649055481,-0.572297275066376]	[-12.6396322250366,5.31001472473145]	[6.94223499298096,-10.0125436782837]	[-7.84504556655884,-1.62106013298035]
[18.1730422973633,-0.117707781493664]	[5.81004619598389,1.64268994331360]	[5.57195377349854,-0.00770138250663877]	[7.02580833435059,-1.33286702632904]	[15.0489835739136,1.12407279014587]	[15.0489835739136,1.12407279014587]	[-1.20000004768372,-0.692820310592651]	[-0.513434827327728,-2.01763153076172]	[-2.09612083435059,-0.386272758245468]	[-12.3973493576050,6.61783885955811]	[6.59999990463257,-9.35307407379150]	[-8.21363544464111,-2.10753822326660]
[19.2126159667969,0.000284656183794141]	[5.58378219604492,1.41485023498535]	[6.90465259552002,1.73799586296082]	[5.92978858947754,-0.236246943473816]	[25.2814121246338,3.51645421981812]	[25.2814121246338,3.51645421981812]	[-1.35307657718658,-2.02244544029236]	[-0.592920362949371,-1.58509922027588]	[-1.69307863712311,-0.161216884851456]	[-12.3449563980103,11.8430604934692]	[6.69037246704102,-9.57630538940430]	[-7.80368709564209,-1.77048039436340]
[19.2441368103027,0.000879523053299636]	[6.03142261505127,2.39454221725464]	[6.09128665924072,0.875467896461487]	[5.31253957748413,0.557889938354492]	[14.7339534759521,0.671678423881531]	[14.7339534759521,0.671678423881531]	[-1,-1.73205077648163]	[-0.855531156063080,-1.68080163002014]	[-1.26038205623627,0.265801697969437]	[-12.3999996185303,2.07846093177795]	[5.59999990463257,-9.69948482513428]	[-7.66035985946655,-2.05559873580933]
[19.0852947235107,-0.417354226112366]	[6.80000019073486,1.38564062118530]	[5.54993057250977,0.650560259819031]	[2.55808997154236,-3.24102807044983]	[14.7886934280396,0.690815210342407]	[14.7886934280396,0.690815210342407]	[-1.20000004768372,-2.07846093177795]	[-0.731838226318359,-1.55530881881714]	[-1.13961791992188,0.265801697969437]	[-12.2792358398438,3.67327117919922]	[-8.80000019073486,-6.92820310592651]	[-7.41384267807007,-2.07846093177795]
[22.6509265899658,-0.872605621814728]	[7,1.03923046588898]	[5.45749616622925,0.152113661170006]	[5.04898357391357,-4.58817434310913]	[9.69485855102539,0.685201227664948]	[9.69485855102539,0.685201227664948]	[-1.01689672470093,-1.74697589874268]	[-0.759203672409058,-1.51234316825867]	[0.800000011920929,0]	[-11.5698919296265,6.26296854019165]	[-9.04898357391357,-6.49695062637329]	[-7.42832040786743,-2.78799486160278]
[21.6136436462402,-0.826088428497315]	[5.96527767181397,2.06655502319336]	[5.52702045440674,-0.0203083492815495]	[4.32164096832275,-2.49879217147827]	[10.1818351745605,0.695667743682861]	[10.1818351745605,0.695667743682861]	[-1.12056338787079,-1.94901502132416]	[-0.812048137187958,-1.45783233642578]	[-1.60000002384186,-0.523135662078857]	[-10.5927810668945,6.59527158737183]	[-8.95101642608643,-6.66663551330566]	[-7.15508127212524,-1.12407279014587]
[20.8000011444092,-1.38564062118530]	[5.98614597320557,2.07899045944214]	[5.57560253143311,-0.0142100565135479]	[3.68847107887268,-2.77647423744202]	[13.8027458190918,0.355991810560226]	[13.8027458190918,0.355991810560226]	[-1.17727041244507,-2.00759601593018]	[-0.821897566318512,-1.44743192195892]	[-1.60000002384186,0]	[-11.4965486526489,6.04893302917481]	[13.9061994552612,-14.2653141021729]	[-6.40000009536743,-0.854037225246429]
[22.3970451354980,-2.75080418586731]	[5.77129364013672,2.00263524055481]	[5.57034111022949,-0.0238019209355116]	[2.93513131141663,-3.08311986923218]	[11.9991788864136,-0.00159646919928491]	[11.9991788864136,-0.00159646919928491]	[-0.846652269363403,-0.930322766304016]	[-0.856674075126648,-1.44202291965485]	[-1.40000009536743,0.346410155296326]	[-11.6000003814697,6.23538303375244]	[11.5908317565918,-12.9251604080200]	[-7.47806262969971,-1.11015462875366]
[21.8951091766357,-1.16649508476257]	[6.40000009536743,1.38564062118530]	[7.25781631469727,1.42658281326294]	[4.39629983901978,-3.45833277702332]	[11.9332418441772,-0.0447117500007153]	[11.9332418441772,-0.0447117500007153]	[-0.857769668102264,-0.293097466230392]	[-1.47287392616272,-1.81390571594238]	[-1.20000004768372,0.692820310592651]	[-11.0326919555664,7.60876798629761]	[11.7592048645020,-12.7326641082764]	[-8.64389801025391,-1.12721264362335]
[24.0004653930664,-1.34254097938538]	[6.40000009536743,1.38564062118530]	[6.99542379379273,0.962886750698090]	[3.97522783279419,-3.79647541046143]	[10,0.692820310592651]	[10,0.692820310592651]	[-0.792067408561707,0.167579844594002]	[-0.953460693359375,-1.11983895301819]	[0.648983716964722,-0.261567831039429]	[-13.1949691772461,2.07975149154663]	[11.7716970443726,-12.6401920318604]	[-8.46038246154785,-1.11983895301819]
[21.7215881347656,-2.20189070701599]	[6.75406265258789,1.26298975944519]	[5.98710346221924,0.682357966899872]	[4.80000019073486,-4.15692186355591]	[16.4000701904297,0.691642761230469]	[16.4000701904297,0.691642761230469]	[-1.10692143440247,-0.854037225246429]	[-0.951016306877136,-1.12407279014587]	[0.790650546550751,0.0309946238994598]	[-13.1355123519897,5.03391504287720]	[11.7901983261108,-12.5799999237061]	[-8.80000019073486,-1.38564062118530]
[22.3999996185303,-2.77128124237061]	[6.24630451202393,1.67794620990753]	[5.50948047637939,0.281562715768814]	[4.75101613998413,-4.07207965850830]	[21.5852584838867,0.491940855979919]	[21.5852584838867,0.491940855979919]	[-1.19481217861176,-0.709811389446259]	[-1.04898381233215,-0.954388141632080]	[-1.60000002384186,-0.523135662078857]	[-11.6000003814697,6.23538303375244]	[-0.359076112508774,-6.43803834915161]	[-8.39999961853027,-1.38564062118530]
[20.1307392120361,-1.53331005573273]	[6.06920242309570,1.98334848880768]	[5.58805894851685,-0.00650856085121632]	[6.10432958602905,-4.82270669937134]	[26.5745391845703,0.339244127273560]	[26.5745391845703,0.339244127273560]	[-0.977389693260193,-2.67618393898010]	[-0.850639760494232,-1.37833166122437]	[-1.60000002384186,0]	[-14.5480270385742,1.01379799842834]	[11.7884330749512,-12.5385961532593]	[-8.73961734771729,-1.49022543430328]
[18.8676738739014,-2.22878980636597]	[5.99128723144531,2.10447192192078]	[5.59999990463257,0]	[3.98733305931091,-2.06143260002136]	[31.9319820404053,0.815999686717987]	[31.9319820404053,0.815999686717987]	[-1.23367869853973,-2.26795268058777]	[-1.33972477912903,-0.969156622886658]	[-1.40198051929474,0.347673982381821]	[-13.1283388137817,2.07241892814636]	[11.8445100784302,-12.4926309585571]	[-8.39999961853027,-1.38564062118530]
[18.4467048645020,-2.98592162132263]	[6.40000009536743,1.38564062118530]	[5.59999990463257,0]	[4.00419282913208,-2.74825930595398]	[15.5845260620117,0.701819956302643]	[15.5845260620117,0.701819956302643]	[-1,-1.73205077648163]	[-1.21160912513733,-0.925323903560638]	[0.540623247623444,0.123678848147392]	[-12.4988422393799,3.66248679161072]	[-13.1585845947266,-6.92503023147583]	[-8.04185485839844,-1.64376318454742]
[18.3469505310059,-4.15692186355591]	[6.39944314956665,1.38890910148621]	[6.40000009536743,0]	[3.88746500015259,-2.60591268539429]	[14.8893623352051,-0.0241327024996281]	[14.8893623352051,-0.0241327024996281]	[-1.13857269287109,-1.89955902099609]	[-0.643914401531220,-0.731267035007477]	[4.00736761093140,2.78712630271912]	[-17.7830448150635,-1.08828794956207]	[-14.3876848220825,-6.93230342864990]	[-8.40923690795898,-2.06133270263672]
[16.6356849670410,-2.67440056800842]	[6.80000019073486,1.38564062118530]	[6.40119981765747,-0.595691263675690]	[3.84898376464844,-3.03284907341003]	[13.9662237167358,-0.0349108576774597]	[13.9662237167358,-0.0349108576774597]	[-1.02815115451813,-1.71710705757141]	[-0.400000005960465,-0.692820310592651]	[-1.63201880455017,0.00881835073232651]	[-13.0796051025391,0.914027512073517]	[-8.04898357391357,-6.41210842132568]	[-7.87296438217163,-1.96844482421875]
[15.9888067245483,-2.72231483459473]	[6,2.07846093177795]	[6.19750022888184,-0.414727389812470]	[4.08430671691895,-2.63335490226746]	[11.7719163894653,0.225176826119423]	[11.7719163894653,0.225176826119423]	[-0.794344902038574,-1.23544466495514]	[-0.572090327739716,-0.692820310592651]	[-1.60000002384186,0]	[-12.5026988983154,3.57543253898621]	[-3.59999990463257,-7.62102365493774]	[-7.57564163208008,-2.02111530303955]
[17.1346073150635,-4.31813859939575]	[6.01471328735352,2.11185932159424]	[7.05470705032349,-0.396932542324066]	[4.10658740997314,-2.58584833145142]	[16.2000007629395,0.346410155296326]	[16.2000007629395,0.346410155296326]	[-0.476029723882675,-0.543611764907837]	[-1.20000004768372,-0.692820310592651]	[-0.555095553398132,0.158541381359100]	[-13.2353754043579,1.17227363586426]	[-10.7949228286743,-6.92377901077271]	[-7.84232711791992,-2.50159168243408]
[15.5431890487671,-3.00396323204041]	[6.26763868331909,2.75968360900879]	[6.91787815093994,-0.783538579940796]	[3.99158120155334,-3.41420912742615]	[38.3903388977051,-0.000268686213530600]	[38.3903388977051,-0.000268686213530600]	[-0.956328213214874,0.710997879505158]	[-1.22129034996033,-0.738313019275665]	[0.00799735262989998,0.00575344171375036]	[-12.7124271392822,3.25000095367432]	[-11.8876419067383,-6.30154180526733]	[-7.59999990463257,-2.07846093177795]
[16.8081302642822,-5.89601373672485]	[6.40000009536743,1.38564062118530]	[6.67186498641968,-0.447969585657120]	[5.10196876525879,-2.74036908149719]	[39.0015068054199,1.03740906715393]	[39.0015068054199,1.03740906715393]	[-0.604817330837250,-0.113194696605206]	[-1.15569913387299,-0.758652031421661]	[3.63826251029968,3.56367015838623]	[-11.2286825180054,4.07268714904785]	[-9.60000038146973,-6.92820310592651]	[-7.63446712493897,-2.06445693969727]
[18.2229747772217,-6.16736984252930]	[6.64249515533447,1.38584816455841]	[7.14227247238159,-0.700844824314117]	[5.16923999786377,-3.04401969909668]	[22.7080669403076,-0.518841981887817]	[22.7080669403076,-0.518841981887817]	[-0.489125788211823,-0.578343629837036]	[-0.748393058776856,-0.990946412086487]	[-3.98262929916382,-4.16313314437866]	[-14.2492570877075,0.600081562995911]	[10.1321697235107,-11.4759149551392]	[-7.21207332611084,-2.75257420539856]
[18.7999992370605,-7.62102365493774]	[6.07550811767578,2.20924496650696]	[7.03249168395996,-0.687145411968231]	[4.34695148468018,-3.89535403251648]	[28.4034996032715,-0.260237842798233]	[28.4034996032715,-0.260237842798233]	[-0.495275229215622,-0.627843499183655]	[-0.400000005960465,-0.692820310592651]	[4,4.15692186355591]	[-14.3296585083008,1.36650192737579]	[8.07261848449707,-10.3432264328003]	[-7.34518623352051,-2.32993102073669]
[1.27823638916016,0.0166348423808813]	[6.75154447555542,2.09660220146179]	[7.61650657653809,-0.701727747917175]	[5.02337408065796,-4.11193943023682]	[23.0720081329346,1.26308274269104]	[23.0720081329346,1.26308274269104]	[-0.838509798049927,-0.692820310592651]	[-0.400000005960465,-0.692820310592651]	[4,4.15692186355591]	[-13.7598781585693,1.39378798007965]	[6.80270957946777,-9.00942325592041]	[-7.60745477676392,-2.07542634010315]
[1.60000002384186,0]	[7.38074493408203,2.07846093177795]	[7.18349695205689,-0.648195803165436]	[4.78160953521729,-4.61058473587036]	[16,0]	[16,0]	[-0.800000011920929,-1.38564062118530]	[-0.604200899600983,-0.296475946903229]	[3.99563574790955,4.16303062438965]	[-15.1086339950562,-0.734462618827820]	[-8.00371837615967,-6.92684507369995]	[-8.35430526733398,-1.58245646953583]
[1.10692143440247,0]	[7.15835380554199,1.37489640712738]	[6.80000019073486,-0.692820310592651]	[5.67696046829224,-5.56523513793945]	[13.5518341064453,-0.0339452028274536]	[13.5518341064453,-0.0339452028274536]	[-0.800000011920929,-1.38564062118530]	[-0.893078625202179,-0.692820310592651]	[4,2.77128124237061]	[-14.3052444458008,0.242290228605270]	[-10.5261230468750,-7.83603906631470]	[-8.21583271026611,-2.45915079116821]
[0.800000011920929,0]	[7.70962715148926,2.64810180664063]	[7.28604507446289,-0.447103798389435]	[3.90786170959473,-2.53217124938965]	[16.3069210052490,0]	[16.3069210052490,0]	[-0.800000011920929,-1.38564062118530]	[-1.15422153472900,-0.641140937805176]	[-4.15346050262451,-3.89112019538879]	[-14.8461055755615,0.293966948986053]	[-10.8224573135376,-6.95556879043579]	[-7.75759649276733,-2.34084939956665]
[0.800000011920929,0]	[7.39342498779297,1.81222510337830]	[7.19999980926514,-0.692820310592651]	[3.92416071891785,-2.19345855712891]	[38.1157531738281,-1.11983895301819]	[38.1157531738281,-1.11983895301819]	[-1,-1.73205077648163]	[-0.431933283805847,-1.69930684566498]	[-3.99837255477905,-3.15469717979431]	[-1.69083833694458,5.36899995803833]	[7.58643531799316,-10.3779344558716]	[-7.67260503768921,-2.90022993087769]
[0.800000011920929,0]	[7.64631175994873,1.60487341880798]	[5.59999990463257,1.38564062118530]	[3.75346064567566,-2.66669631004334]	[35.1884002685547,-1.39316761493683]	[35.1884002685547,-1.39316761493683]	[-1.16886258125305,-1.96399068832397]	[-0.800000011920929,-1.38564062118530]	[0.0711176618933678,-0.502939999103546]	[-14.6175956726074,-1.71873342990875]	[-9.31148242950440,-9.01367950439453]	[-8.17091846466065,-4.03714036941528]
[0.690372586250305,-0.189880311489105]	[7.74160337448120,2.09222507476807]	[5.47351121902466,1.15045714378357]	[4.05700635910034,-2.72490715980530]	[35.1854782104492,-1.38163685798645]	[35.1854782104492,-1.38163685798645]	[-0.856723725795746,-1.34860765933990]	[-0.556594610214233,-1.55561113357544]	[0,0]	[-14.0031156539917,-0.637210309505463]	[-8.23777389526367,-8.84470176696777]	[-7.41925477981567,-2.39152073860168]
[0,0]	[7.76478481292725,1.89612221717834]	[6.40000009536743,1.38564062118530]	[4.04428243637085,-2.20180463790894]	[17.0751247406006,-0.275147974491119]	[17.0751247406006,-0.275147974491119]	[-0.376569181680679,-0.652038276195526]	[-0.876918971538544,-1.29349195957184]	[3.67111754417419,3.58728098869324]	[-13.6266851425171,0.590514183044434]	[-6.40816164016724,-8.32154750823975]	[-7.18550586700439,-2.85882043838501]
[0,0]	[7.99651193618774,2.69525218009949]	[5.93961811065674,1.11983895301819]	[4.49796772003174,-3.63378620147705]	[16.8726596832275,-0.190924435853958]	[16.8726596832275,-0.190924435853958]	[-0.510427832603455,-0.772759675979614]	[-0.893078625202179,-1.22442376613617]	[3.55087995529175,3.39003634452820]	[-12.7978057861328,1.38686299324036]	[16.7482357025147,-10.6675567626953]	[-6.89459896087647,-2.77367329597473]
[-0.133294582366943,-0.220729142427444]	[7.68604516983032,3.31506705284119]	[5.38921499252319,0.554140985012054]	[4.40000009536743,-4.84974241256714]	[37.9097633361816,-2.87556576728821]	[37.9097633361816,-2.87556576728821]	[-0.631947100162506,-0.828658401966095]	[-0.800000011920929,-1.38564062118530]	[3.46408605575562,3.26590037345886]	[-15.0517139434814,-1.87468481063843]	[18.3949241638184,-8.31359195709229]	[-7.70123624801636,-2.74174332618713]
[-0.109347812831402,-0.216978415846825]	[7.97497510910034,2.84241366386414]	[5.43140220642090,0.245218187570572]	[3.44837737083435,-1.81730413436890]	[19.3639030456543,2.01004409790039]	[19.3639030456543,2.01004409790039]	[-0.274598091840744,-0.825960993766785]	[-0.800000011920929,-1.38564062118530]	[-4.40000009536743,-3.46410155296326]	[-14.9967288970947,-0.767820417881012]	[13.4410886764526,-13.0110454559326]	[-7.72602701187134,-3.62179160118103]
[-0.429865926504135,-0.347652763128281]	[7.89738273620606,2.88101100921631]	[5.54827690124512,-0.0184203349053860]	[3.59999990463257,-2.07846093177795]	[16.1901626586914,-2.12785267829895]	[16.1901626586914,-2.12785267829895]	[-0.358830511569977,-0.517912507057190]	[-0.893078625202179,-1.22442376613617]	[-3.96730351448059,-3.03708291053772]	[-14.3932619094849,0.625582277774811]	[12.1728258132935,-13.0618190765381]	[-7.78706836700439,2.40010166168213]
[16.7732944488525,0.692820310592651]	[7.27550792694092,4.02613782882690]	[6.54670524597168,1.13472139835358]	[3.49529099464417,-2.27008676528931]	[10.9674472808838,-0.130180507898331]	[10.9674472808838,-0.130180507898331]	[-0.480725228786469,-0.581727623939514]	[-1.32840824127197,-1.58946514129639]	[-3.84600138664246,-2.67197966575623]	[-15.9300527572632,-1.60379850864410]	[12.2195844650269,-13.0130701065063]	[-9.19999980926514,2.07846093177795]
[15.9289665222168,0.961286365985870]	[7.53961801528931,3.56868648529053]	[6,0.692820310592651]	[-7.98917675018311,10.9576978683472]	[10.4233779907227,-4.12694835662842]	[10.4233779907227,-4.12694835662842]	[-1.10983002185822,-1.07647430896759]	[-1.20099973678589,-0.909965991973877]	[-0.358262568712235,-0.699324965476990]	[-15.8339185714722,-1.32069063186646]	[11.6481046676636,-12.7998962402344]	[-9.65304851531982,1.81689310073853]
[16.7673034667969,1.11983895301819]	[7.19999980926514,4.15692186355591]	[5.17581796646118,0.511173367500305]	[38.7999992370606,-7.62102365493774]	[11.3078870773315,-2.47704482078552]	[11.3078870773315,-2.47704482078552]	[-0.438034147024155,-0.642643690109253]	[-1.03693079948425,-0.952415585517883]	[-0.182816192507744,-0.349364846944809]	[-14.4755086898804,-1.77799236774445]	[11.7173585891724,-12.6960210800171]	[-9.25304889678955,-3.03284907341003]
[16.6040649414063,1.38564062118530]	[7.19999980926514,3.77716135978699]	[5.55242681503296,0.0124353459104896]	[38.9418640136719,-7.18194341659546]	[13.1932830810547,-0.691542863845825]	[13.1932830810547,-0.691542863845825]	[-0.422051578760147,-0.586517870426178]	[-0.957662284374237,-1.05218601226807]	[0.0272001475095749,0.0223627761006355]	[-15.6000003814697,-2.07846093177795]	[11.6709747314453,-12.7924451828003]	[-8.12805843353272,0.361026674509048]
[19.2000484466553,0.00639784662052989]	[7.27550792694092,3.33331751823425]	[5.53255891799927,-0.0242798160761595]	[38.7914009094238,-9.01027965545654]	[7.97447490692139,0.0107492413371801]	[7.97447490692139,0.0107492413371801]	[0,-1.38564062118530]	[-1.04653930664063,-0.958622038364410]	[0.0102081475779414,-0.0539586171507835]	[-15.4903726577759,-1.88858067989349]	[11.6296758651733,-12.8348588943481]	[-7.53068494796753,-0.645574092864990]
[15.8333559036255,0.0840168893337250]	[7.14695119857788,2.86316442489624]	[5.55155467987061,-0.0393661223351955]	[28.7977581024170,9.70051288604736]	[8.18074512481690,-0.692820310592651]	[8.18074512481690,-0.692820310592651]	[-1.18164765834808,-2.08924078941345]	[-0.800000011920929,-1.38564062118530]	[3.81925487518311,3.08434104919434]	[-15.4463243484497,-2.49552392959595]	[11.6952285766602,-12.7208347320557]	[-7.39230012893677,-0.479802519083023]
[14,0.692820310592651]	[7.57321405410767,2.09515070915222]	[6.45689582824707,0.956574440002441]	[30.4037590026855,7.62117528915405]	[9.19999980926514,-4.84974241256714]	[9.19999980926514,-4.84974241256714]	[-2.38114142417908,-2.75989103317261]	[-1.30016720294952,-1.65650391578674]	[3.59738302230835,3.46450710296631]	[-5.58857536315918,-20.8104991912842]	[11.7415208816528,-12.4797763824463]	[-7.41288948059082,2.85963344573975]
[16.4118041992188,0.692820310592651]	[7.88588237762451,3.37211918830872]	[6.40000009536743,0.692820310592651]	[32,5.54256248474121]	[9.63269615173340,-3.89112019538879]	[9.63269615173340,-3.89112019538879]	[-0.846227288246155,-1.25012624263763]	[-1.41306948661804,-1.72948873043060]	[3.25489926338196,3.27391886711121]	[-5.97699069976807,-22.6252193450928]	[11.8044853210449,-12.6629390716553]	[-7.95585250854492,1.26781404018402]
[16.8925685882568,-0.379827469587326]	[7.29796743392944,1.55532526969910]	[5.83034086227417,0.273824602365494]	[20.4019393920898,8.30480098724365]	[9.62039089202881,-2.76309275627136]	[9.62039089202881,-2.76309275627136]	[-1.01024830341339,-1.69043922424316]	[-1.20000004768372,-0.692820310592651]	[-4.99855756759644,5.34093761444092]	[-5.87553739547730,-22.5703487396240]	[11.7473573684692,-12.5005941390991]	[-7.58153390884399,-0.643985390663147]
[16.0373020172119,-0.374834626913071]	[7.45651531219482,0.374402046203613]	[5.25202131271362,0.106730349361897]	[24.7353916168213,8.03699111938477]	[9.60047435760498,-1.47695994377136]	[9.60047435760498,-1.47695994377136]	[-1.20000672340393,-2.06815671920776]	[-1.31244122982025,-0.866850614547730]	[-3.80000019073486,-2.42487096786499]	[-5.34134340286255,-18.9595756530762]	[11.8186817169189,-12.5325565338135]	[-7.06188488006592,0.0286744739860296]
[15.8081302642822,-0.346410155296326]	[7.81762075424194,0.422395467758179]	[5.60858249664307,-0.0456105656921864]	[29.6932945251465,7.08379125595093]	[14.7980794906616,-3.46226882934570]	[14.7980794906616,-3.46226882934570]	[-1.96020328998566,-2.42154002189636]	[-1.14858233928680,-0.672713100910187]	[-3.79999995231628,-2.42487096786499]	[-6.38864374160767,-23.5597095489502]	[11.8429689407349,-12.4893493652344]	[-7.96478700637817,2.76996016502380]
[14.7300090789795,-0.866077959537506]	[8.45875835418701,0.386633396148682]	[5.59432363510132,-0.324735403060913]	[32.0003890991211,5.53567171096802]	[6.43416547775269,-0.701588451862335]	[6.43416547775269,-0.701588451862335]	[-2.45877218246460,-2.77544307708740]	[-1.20000004768372,-0.692820310592651]	[-0.935915410518646,-1.02739322185516]	[-6.16845560073853,-23.6178474426270]	[-9.17521476745606,-8.99052619934082]	[-7.95420122146606,2.73314404487610]
[16.7601985931397,-0.818654119968414]	[7.58259391784668,-1.55801200866699]	[6.10560941696167,-0.314766496419907]	[39.6011085510254,2.07723951339722]	[5.99910116195679,-0.688149750232697]	[5.99910116195679,-0.688149750232697]	[-2.45776152610779,-3.06854653358459]	[-1.04898381233215,-0.954388141632080]	[-0.795917451381683,-0.691740036010742]	[-5.58621168136597,-20.7817993164063]	[-6.40000009536743,-8.31384372711182]	[-7.31365203857422,1.00281691551209]
[21.6000003814697,-1.38564062118530]	[7.69189786911011,-2.09112954139709]	[6,-0.692820310592651]	[27.1984519958496,15.2377338409424]	[5.59999990463257,0]	[5.59999990463257,0]	[-2.04639768600464,-3.26339626312256]	[-0.400000005960465,-0.692820310592651]	[0.144847869873047,-1.16733920574188]	[-7.84055519104004,-26.8249454498291]	[-7.84432506561279,-11.1394357681274]	[-8.46038246154785,4.21355390548706]
[13.4125280380249,-1.32129538059235]	[5.17514991760254,2.10126519203186]	[6.80000019073486,-0.692820310592651]	[28.5996646881104,12.1245040893555]	[6.70203256607056,0]	[6.70203256607056,0]	[-1.99785315990448,-3.48759746551514]	[-0.800000011920929,-0.692820310592651]	[3.13961791992188,4.05233716964722]	[-6.60773658752441,-21.3088874816895]	[-12.6742248535156,-1.81265926361084]	[-8.25407123565674,3.57411766052246]
[19.3315067291260,-1.39144980907440]	[6.00193262100220,2.09982633590698]	[5.35101604461670,0.954388141632080]	[30,9.00666427612305]	[8,-1.38564062118530]	[8,-1.38564062118530]	[-0.951016306877136,-1.12407279014587]	[-1.20000004768372,-0.692820310592651]	[-1.60000002384186,-1.38564062118530]	[-5.43063879013062,-19.4706687927246]	[-10.2792358398438,-2.77128124237061]	[-7.39999961853027,2.42487096786499]
[19.0801506042480,-1.87072467803955]	[6.18225002288818,2.34038209915161]	[4.99467754364014,0.552242577075958]	[32.1207656860352,5.54256248474121]	[7.40000009536743,-1.03923046588898]	[7.40000009536743,-1.03923046588898]	[-1,-1.03923046588898]	[-1.09198391437531,-0.519086718559265]	[-1.36847543716431,-0.856726169586182]	[-5.80088138580322,-17.6751632690430]	[-10.1807451248169,-2.77128124237061]	[-8.79999923706055,4.15692186355591]
[14.3350334167480,-1.35769748687744]	[7.78074502944946,1.38564062118530]	[6.45304870605469,0.954388141632080]	[25.2734832763672,10.4556188583374]	[7.05493116378784,-4.51056480407715]	[7.05493116378784,-4.51056480407715]	[-0.963728785514832,-1.35254538059235]	[-1.14690375328064,-0.625351786613464]	[-1.15756094455719,-0.733735680580139]	[-5.18410921096802,-17.3225555419922]	[-11.1999998092651,-2.77128124237061]	[-8.39999961853027,3.46410155296326]
[17.5110664367676,-1.90217149257660]	[8,1.38564062118530]	[5.67788743972778,0.543819248676300]	[29.3910293579102,8.59325504302979]	[8.53363132476807,-4.01563310623169]	[8.53363132476807,-4.01563310623169]	[-1.88165044784546,-1.82980430126190]	[-0.998629689216614,-0.395151585340500]	[3.57662844657898,4.86340379714966]	[-4.98654556274414,-17.6623554229736]	[-4.57125186920166,-2.31559371948242]	[-7.83707523345947,3.45056915283203]
[16.7686614990234,-2.70656085014343]	[4.94461250305176,1.73631644248962]	[5.20697212219238,0.316700398921967]	[29.7999992370605,7.96743392944336]	[8.94757556915283,-2.46856045722961]	[8.94757556915283,-2.46856045722961]	[-8.64504718780518,-5.01736450195313]	[-0.400000005960465,-0.692820310592651]	[3.19914698600769,5.55414199829102]	[-4.79023313522339,-17.9980926513672]	[-8.39999961853027,-3.46410155296326]	[-7.59999990463257,2.07846093177795]
[17.6000003814697,-4.15692186355591]	[5.20010423660278,2.07922196388245]	[4.69152116775513,-0.0344152785837650]	[32.5125770568848,5.79403257369995]	[9.10955142974854,-3.03708291053772]	[9.10955142974854,-3.03708291053772]	[-1.31112158298492,-1.08707761764526]	[-0.486045181751251,-0.543785691261292]	[1.79715240001678,3.93256020545959]	[-6.05959415435791,-19.6954669952393]	[-8.39999961853027,-3.46410155296326]	[-7.65827322006226,2.81832695007324]
[14.5276136398315,-2.32123804092407]	[6.20597457885742,1.72246909141541]	[6,0.692820310592651]	[28.7885112762451,8.28261852264404]	[10.9171390533447,-1.58392918109894]	[10.9171390533447,-1.58392918109894]	[-1.04653930664063,-0.958622038364410]	[-0.600000023841858,-0.346410155296326]	[0.410204768180847,2.08074545860291]	[-5.78464221954346,-18.3584518432617]	[-6.09599637985230,-2.60710263252258]	[-7.99863433837891,2.77589654922485]
[truncated: 14,505 more rows]
