# Supplementary material for: Differential spatial computations in ventral and lateral face-selective regions are scaffolded by structural connections
Source: Nat Commun. 2021 Apr 15;12:2278. doi: 10.1038/s41467-021-22524-2 (PMC8050273; doi:10.1038/s41467-021-22524-2)
Supplement: Supplementary file 3 — Source Data [file 41467_2021_22524_MOESM3_ESM.zip › SourceData/Figure3A.csv]

	Left						Right
	IOG	pFus	mFus	pSTS	mSTS	CoS	IOG	pFus	mFus	pSTS	mSTS	CoS
S1	8.414894104	10.69024407	10.66421747	16.62978745	NaN	17.40698951	6.726396931	8.414894104	10.69024407	10.66421747	16.62978745	NaN	17.40698951
S2	NaN	9.019691568	12.90171472	NaN	NaN	11.57446842	4.180157818	NaN	9.019691568	12.90171472	NaN	NaN	11.57446842
S3	5.894202938	8.00319288	9.878713495	NaN	42.98196565	15.30676529	5.785902461	5.894202938	8.00319288	9.878713495	NaN	42.98196565	15.30676529
S4	4.190765525	6.36993866	7.667520046	9.66858387	NaN	15.82947916	4.388550273	4.190765525	6.36993866	7.667520046	9.66858387	NaN	15.82947916
S5	7.720223831	21.63375091	23.52793482	42.60693778	NaN	14.9982797	5.747495352	7.720223831	21.63375091	23.52793482	42.60693778	NaN	14.9982797
S6	NaN	NaN	4.078963962	NaN	NaN	13.75930537	4.795456311	NaN	NaN	4.078963962	NaN	NaN	13.75930537
S7	5.255319118	10.02024983	9.780848869	4.540611559	26.36806171	11.57446766	4.548005628	5.255319118	10.02024983	9.780848869	4.540611559	26.36806171	11.57446766
S8	8.345399389	7.361701965	7.741113607	23.13731093	NaN	12.90802324	5.315017918	8.345399389	7.361701965	7.741113607	23.13731093	NaN	12.90802324
S9	2.629707188	6.994707203	8.62553215	21.97879461	NaN	9.046808243	5.670065117	2.629707188	6.994707203	8.62553215	21.97879461	NaN	9.046808243
S10	5.096270084	8.29016653	6.519148827	NaN	NaN	13.11851963	5.524702898	5.096270084	8.29016653	6.519148827	NaN	NaN	13.11851963
S11	NaN	8.200087436	NaN	10.73191452	NaN	10.73191452	6.955766238	NaN	8.200087436	NaN	10.73191452	NaN	10.73191452
S12	5.255319241	9.509130009	12.30710246	19.9999994	NaN	14.34159197	4.361355583	5.255319241	9.509130009	12.30710246	19.9999994	NaN	14.34159197
S13	4.664566542	11.15319157	NaN	20	NaN	14.88589206	6.30851078	4.664566542	11.15319157	NaN	20	NaN	14.88589206
S14	6.880241861	9.071023514	8.340716396	24.46738105	13.22777796	11.2625681	4.646828785	6.880241861	9.071023514	8.340716396	24.46738105	13.22777796	11.2625681
S15	6.158464042	12.64312798	10.22557768	NaN	20	18.53545863	7.717073567	6.158464042	12.64312798	10.22557768	NaN	20	18.53545863
S16	2.443900519	7.810259593	NaN	7.09947443	NaN	10.2482983	4.079743085	2.443900519	7.810259593	NaN	7.09947443	NaN	10.2482983
S17	0.961741463	8.918128586	NaN	20	NaN	18.89809025	4.994628778	0.961741463	8.918128586	NaN	20	NaN	18.89809025
S18	7.052406579	NaN	11.57446766	20	NaN	20	6.331957834	7.052406579	NaN	11.57446766	20	NaN	20
S19	14.95114986	NaN	6.906495181	NaN	6.241320995	10.18098645	4.886747678	14.95114986	NaN	6.906495181	NaN	6.241320995	10.18098645
S20	6.933601744	8.204255104	10.22982645	18.77671739	21.24794802	11.57446766	4.383749572	6.933601744	8.204255104	10.22982645	18.77671739	21.24794802	11.57446766
S21	2.142155461	9.046808243	4.834042666	NaN	NaN	13.18255849	4.412765931	2.142155461	9.046808243	4.834042666	NaN	NaN	13.18255849
S22	0.709429127	6.397825671	7.316548874	14.53385629	12.60062147	9.693302155	5.31072988	0.709429127	6.397825671	7.316548874	14.53385629	12.60062147	9.693302155
S23	7.769090808	10.57380598	12.24135114	11.93539394	NaN	17.97691718	5.616400506	7.769090808	10.57380598	12.24135114	11.93539394	NaN	17.97691718
S24	6.097872257	6.940425396	NaN	18.29150677	NaN	12.41702175	8.074470954	6.097872257	6.940425396	NaN	18.29150677	NaN	12.41702175
S25	7.881008292	9.468085289	NaN	NaN	NaN	10.63729871	5.586737512	7.881008292	9.468085289	NaN	NaN	NaN	10.63729871
S26	5.247130341	7.361701965	NaN	12.15405282	NaN	10.00393185	4.892686796	5.247130341	7.361701965	NaN	12.15405282	NaN	10.00393185
S27	NaN	NaN	7.077087108	20	9.611899361	11.03306674	4.710029458	NaN	NaN	7.077087108	20	9.611899361	11.03306674
S28	3.99148941	NaN	7.619309734	18.23562187	NaN	13.15627521	5.77594572	3.99148941	NaN	7.619309734	18.23562187	NaN	13.15627521
