# Supplementary material for: Differential spatial computations in ventral and lateral face-selective regions are scaffolded by structural connections
Source: Nat Commun. 2021 Apr 15;12:2278. doi: 10.1038/s41467-021-22524-2 (PMC8050273; doi:10.1038/s41467-021-22524-2)
Supplement: Supplementary file 3 — Source Data [file 41467_2021_22524_MOESM3_ESM.zip › SourceData/Figure3B.csv]

	Left hemisphere																								Right hemisphere
	IOG				pFus				mFus				pSTS				mSTS				CoS				IOG				pFus				mFus				pSTS				mSTS				CoS
	Band1	Band2	Band3	Band4	Band1	Band2	Band3	Band4	Band1	Band2	Band3	Band4	Band1	Band2	Band3	Band4	Band1	Band2	Band3	Band4	Band1	Band2	Band3	Band4	Band1	Band2	Band3	Band4	Band1	Band2	Band3	Band4	Band1	Band2	Band3	Band4	Band1	Band2	Band3	Band4	Band1	Band2	Band3	Band4	Band1	Band2	Band3	Band4
S1	8.098015143	8.841510063	NaN	NaN	NaN	10.66671853	11.21133498	NaN	9.046807854	11.31481457	NaN	NaN	NaN	NaN	NaN	16.62978745	NaN	NaN	NaN	NaN	NaN	14.094642	15.45389154	19.22104127	6.385899399	7.225946671	NaN	NaN	7.643990738	8.905946678	10.67044047	NaN	NaN	NaN	NaN	NaN	NaN	32.66598485	17.54223758	17.9910741	NaN	NaN	NaN	NaN	6.623664259	12.21054041	13.17459843	18.45627141
S2	NaN	NaN	NaN	NaN	3.49708314	5.719640393	9.468085289	NaN	12.2262398	12.91782287	15.67700211	NaN	NaN	NaN	NaN	NaN	NaN	NaN	NaN	NaN	NaN	9.127579439	9.516872534	15.36595732	2.809668483	NaN	NaN	NaN	8.718639967	9.255509104	12.50992641	NaN	9.237167248	10.07060527	NaN	NaN	NaN	NaN	15.86167328	31.0280882	NaN	NaN	NaN	NaN	8.204255104	9.523955378	11.75134321	15.78723417
S3	NaN	5.894202938	NaN	NaN	3.187549505	7.98534653	8.336725385	NaN	7.27775882	11.22593601	NaN	NaN	NaN	NaN	NaN	NaN	64.34190956	39.36444805	47.33158707	6.183849142	NaN	11.15319157	11.15319157	17.96156716	3.228073892	10.49949075	NaN	NaN	8.983214378	11.49609631	19.29436207	NaN	6.67757698	3.381696131	NaN	NaN	31.97560065	23.60279393	19.78936151	19.60984452	NaN	NaN	NaN	NaN	6.698377922	12.66798593	12.0937748	NaN
S4	4.190765525	NaN	NaN	NaN	5.602970772	10.82774914	17.5152672	NaN	7.361701965	9.428322983	NaN	NaN	8.635521693	9.201097686	10.65667152	NaN	NaN	NaN	NaN	NaN	12.08504989	8.971068283	11.77390965	18.15156174	2.727659464	7.3409448	NaN	NaN	3.041650945	10.36595235	16.70035186	NaN	7.996192297	10.01486339	8.342309307	NaN	4.393678111	22.57712041	23.04475553	22.67959935	NaN	NaN	20	25.49344201	12.10029696	12.06264114	16.10753156	19.15744591
S5	6.519148827	8.765126859	23.13576285	NaN	14.52340412	20.81023668	18.07399683	27.336662	13.800138	16.17796921	25.30486619	0.432276955	NaN	NaN	51.24920902	40.88931568	NaN	NaN	NaN	NaN	NaN	10.1341037	12.88560596	17.89361649	6.052719249	10.8869775	16.13194967	20.25284626	11.44335461	13.04237811	15.41539815	22.23422918	8.557220901	11.90305774	20	20.73791115	NaN	NaN	26.76100653	26.25150974	NaN	NaN	2.512740135	21.42679893	8.502610168	10.07620279	12.13590161	18.79115831
S6	NaN	NaN	NaN	NaN	NaN	NaN	NaN	NaN	2.732937155	5.871125711	NaN	NaN	NaN	NaN	NaN	NaN	NaN	NaN	NaN	NaN	NaN	NaN	10.49369722	14.94468047	0.441895884	1.516411787	NaN	NaN	7.10076176	11.13070555	17.4431813	NaN	NaN	NaN	NaN	NaN	23.86673545	29.20561346	29.14977066	41.65584932	NaN	NaN	37.4156225	34.90184075	5.883607053	9.321561044	13.63958375	19.00143935
S7	3.616449551	7.782978535	13.19666648	17.26170245	3.702463293	10.10000038	11.00162394	NaN	8.141739286	9.853979959	NaN	NaN	4.558882861	4.540611559	NaN	NaN	29.88266714	21.91795488	26.32880492	2.765281102	5.989602923	11.50825857	11.31253078	13.83292982	6.256921291	10.73191452	11.404617	NaN	10.73191452	9.932862712	12.11162327	NaN	9.331219538	7.601734638	4.836545404	NaN	5.835644722	9.566207611	19.73777199	15.33639317	9.157101821	10.09810517	18.41212404	2.727659464	9.593963656	11.73583935	16.45359739	18.12394677
S8	8.345399389	NaN	NaN	NaN	7.344176689	10.46968746	NaN	NaN	7.734705811	7.298616546	14.78652649	NaN	NaN	11.77761333	23.06662726	24.4587652	NaN	NaN	NaN	NaN	8.876493473	12.08767213	15.06999831	18.34184837	4.481521144	10.31063843	9.822857541	NaN	7.638714844	11.40482726	20	NaN	9.27476741	9.306461334	14.20543527	19.2369709	NaN	27.72943431	21.20671511	20.00000074	NaN	11.99574471	12.74026823	17.95566906	10.31063843	14.94260366	20	20
S9	2.629707188	NaN	NaN	NaN	6.466366672	8.204255104	NaN	NaN	8.94148922	7.855177057	14.15799809	NaN	NaN	NaN	40.84731215	21.45140689	NaN	NaN	NaN	NaN	NaN	7.572340488	15.78919174	19.74562523	5.296235627	8.258119404	9.656266282	12.53037401	8.116029158	11.49528811	NaN	NaN	6.531103414	13.35151537	NaN	NaN	45.82251271	36.43693718	39.70983414	32.03892012	NaN	NaN	NaN	NaN	13.25957489	13.51510305	14.27312613	18.15021985
S10	5.093695641	6.940425729	NaN	NaN	8.259579079	8.320753981	NaN	NaN	6.484713078	10.28484392	NaN	NaN	NaN	NaN	NaN	NaN	NaN	NaN	NaN	NaN	NaN	11.71525522	13.20795959	18.8686358	5.743183982	NaN	NaN	NaN	10.73191452	14.8126266	NaN	NaN	8.204255266	NaN	NaN	NaN	9.309760273	7.825033566	NaN	NaN	NaN	NaN	NaN	NaN	10.37735463	10.48179839	16.62978693	19.05212759
S11	NaN	NaN	NaN	NaN	7.782978535	8.494333749	NaN	NaN	NaN	NaN	NaN	NaN	NaN	9.904080638	12.59290083	18.73616982	NaN	NaN	NaN	NaN	6.519148827	6.940425396	11.8993242	16.88944054	6.062249223	4.623404503	NaN	NaN	NaN	NaN	NaN	NaN	7.406122405	6.940425396	5.976117026	NaN	NaN	14.30848503	14.67135307	18.31489372	NaN	NaN	0.330391916	25.21763719	7.572299483	9.494035968	11.5610424	15.79196494
S12	5.255319241	NaN	NaN	NaN	8.153174531	11.15319157	15.97764492	NaN	10.99414253	12.63263416	NaN	NaN	NaN	NaN	10.72335243	19.99999988	NaN	NaN	NaN	NaN	NaN	10.73191452	13.75024611	18.3462617	NaN	NaN	NaN	NaN	10.31063843	10.4906914	NaN	NaN	NaN	NaN	NaN	NaN	NaN	NaN	23.25178199	18.5935195	NaN	NaN	NaN	NaN	9.046808243	10.35103645	14.53105553	18.0129969
S13	4.28956573	8.801614891	NaN	NaN	9.953976748	11.92766165	15.31969961	NaN	NaN	NaN	NaN	NaN	6.655848405	20	20	23.5756745	NaN	NaN	NaN	NaN	NaN	8.363304138	10.31063843	16.62978693	6.898621893	11.40112217	14.80861825	NaN	9.468085289	10.53063354	NaN	NaN	NaN	NaN	NaN	NaN	34.35626043	34.38783383	28.95891834	22.54213205	NaN	NaN	NaN	NaN	4.735324395	10.37451429	10.49628552	17.00580271
S14	4.651828345	8.994887211	9.809242394	NaN	8.624434126	9.889361382	NaN	NaN	10.76510324	8.156778456	NaN	NaN	NaN	NaN	24.53475036	18.34149166	NaN	NaN	NaN	13.22777796	11.20446816	11.03081433	14.35841042	19.46393734	4.065612152	8.62553215	NaN	NaN	10.87647729	7.046990026	NaN	NaN	9.468085289	11.3033759	NaN	NaN	NaN	NaN	NaN	NaN	NaN	NaN	NaN	NaN	10.80772243	14.2561747	16.62978745	19.04570633
S15	6.158464042	NaN	NaN	NaN	8.507732978	12.90628076	12.93602708	NaN	10.26810805	9.869166599	14.5817202	18.65664577	NaN	NaN	NaN	NaN	NaN	93.35793465	20	14.70871457	NaN	NaN	13.44199338	19.18550382	8.455631075	9.046808243	11.29393847	NaN	11.51329355	10.03997616	19.01000023	19.01000023	9.046808243	12.09892368	NaN	NaN	16.89201546	14.3651566	20	21.6594667	NaN	NaN	NaN	NaN	8.665782152	13.22509716	12.26215467	19.99999975
S16	2.422369109	7.61765392	NaN	NaN	6.542774299	8.279929544	11.54226606	NaN	NaN	NaN	NaN	NaN	6.07426248	6.957611604	13.75879864	17.89486968	NaN	NaN	NaN	NaN	7.354523049	8.771685371	12.41702175	18.30633057	5.255319015	6.8623152	12.24534893	NaN	NaN	NaN	NaN	NaN	6.568163769	6.63460734	NaN	NaN	NaN	NaN	NaN	NaN	3.158693677	9.064638235	17.51798045	NaN	8.838625788	9.596710456	18.57288771	20.00000094
S17	0.961741463	NaN	NaN	NaN	6.183254863	8.884438801	18.5368393	20	NaN	NaN	NaN	NaN	NaN	NaN	0.330736897	20	NaN	NaN	NaN	NaN	NaN	NaN	11.57318393	19.01000023	3.148936272	NaN	NaN	NaN	8.204255104	9.107125489	12.41702175	NaN	8.948779106	8.98125124	NaN	NaN	84.72604756	14.13204884	19.68190193	20.74936092	NaN	NaN	NaN	NaN	7.048453121	9.864712637	14.16259219	20
S18	6.740352395	10.66640219	NaN	NaN	NaN	NaN	NaN	NaN	11.52545309	11.57446766	17.41598464	NaN	NaN	NaN	19.46446598	20	NaN	NaN	NaN	NaN	NaN	22.22970499	20.63626131	20	11.38580457	12.39697865	14.64669037	NaN	9.92525707	9.736003958	12.22298814	13.68085098	9.725884176	9.889361382	12.3390131	NaN	NaN	NaN	NaN	NaN	NaN	NaN	NaN	NaN	7.079522332	11.15319157	11.67945169	20.80347203
S19	NaN	14.21511587	16.75342332	NaN	NaN	NaN	NaN	NaN	6.906495181	NaN	NaN	NaN	NaN	NaN	NaN	NaN	6.230558614	NaN	NaN	22.25202037	7.782978535	11.18188981	16.20851135	19.78936167	10.91763897	12.54211292	12.83829784	17.77331462	NaN	NaN	NaN	NaN	8.765245546	10.73191452	NaN	NaN	NaN	NaN	NaN	NaN	0.512887272	0.62538439	NaN	NaN	9.468085289	13.34346174	15.5806115	17.99000919
S20	4.479683885	8.330334306	14.2503863	NaN	7.612195849	10.31063843	11.57446766	NaN	9.889361486	10.40198946	11.40843046	NaN	NaN	11.76613208	19.09857946	18.52553163	45.61877598	30.64328334	21.31541636	18.867285	9.468085289	11.62177658	15.96936277	19.38595348	4.066068499	11.64082729	12.53364797	NaN	7.663948022	8.060716891	7.986763023	NaN	8.77613468	9.078605175	NaN	NaN	10.74907264	14.41222139	17.47233963	20	NaN	NaN	NaN	NaN	13.25957489	10.22713616	11.77971735	17.30513543
S21	2.142155461	NaN	NaN	NaN	6.766987274	10.6136513	NaN	NaN	4.834042666	NaN	NaN	NaN	NaN	NaN	NaN	NaN	NaN	NaN	NaN	NaN	2.835521636	11.13787463	12.52095594	14.94468117	4.517622579	NaN	NaN	NaN	8.954369209	8.538547514	9.897924423	8.204255104	7.07522807	9.482962954	9.455168243	20	NaN	10.18654712	20	27.87750233	18.90289923	15.15531921	20	19.60237789	7.78770484	7.993617058	9.889361382	15.45417245
S22	0.709429127	NaN	NaN	NaN	6.519149099	6.30851078	8.371210193	NaN	7.704589923	6.488200719	NaN	NaN	15.93694149	12.83829784	14.53385629	22.04616445	10.31063843	10.40866756	12.82544586	19.60246954	2.957625826	9.463803768	10.30769446	14.04381084	3.782587259	5.593865273	NaN	NaN	7.944170757	9.236174107	NaN	NaN	NaN	NaN	NaN	NaN	10.89353848	11.03896946	15.83771824	NaN	3.344995169	7.546067155	13.83157171	NaN	6.842396108	9.024431518	11.24085278	15.35398004
S23	7.025822172	9.966532278	NaN	NaN	10.36222765	10.38793915	15.31010709	NaN	13.25957489	11.89593504	19.84095137	NaN	20	16.20184803	34.22837599	10.81926044	NaN	NaN	NaN	NaN	12.42926315	13.61711327	16.44625483	18.99966665	8.204255104	10.31063843	18.81126754	NaN	9.116751261	11.99574471	NaN	NaN	NaN	NaN	NaN	NaN	NaN	NaN	NaN	NaN	NaN	NaN	NaN	NaN	10.25290915	10.31063843	16.54897594	20
S24	6.097872257	6.280575275	NaN	NaN	6.30851078	9.872190475	20.19457516	NaN	NaN	NaN	NaN	NaN	NaN	10.72595031	18.31489372	20	NaN	NaN	NaN	NaN	NaN	10.2156883	12.57607079	12.81457168	1.042553186	10.89141177	14.46716221	18.05235064	12.16227278	17.70268357	18.4938746	19.01000023	6.876733977	13.37503338	NaN	NaN	NaN	23.94328661	22.94235628	21.01117468	NaN	NaN	NaN	NaN	NaN	10.35583326	14.32734469	17.97883402
S25	4.674993515	7.782978535	10.08719862	18.1165393	NaN	8.323265757	14.42177526	19.46482923	NaN	NaN	NaN	NaN	NaN	NaN	NaN	NaN	NaN	NaN	NaN	NaN	NaN	8.692959077	11.72709522	16.20630222	8.204255179	8.494206898	NaN	NaN	7.074522662	7.061719692	NaN	NaN	11.22021985	NaN	NaN	NaN	NaN	NaN	NaN	NaN	NaN	85.3124852	74.50062247	91.38147698	9.851739225	10.63638043	14.05789025	20
S26	5.246232777	8.442000216	NaN	NaN	7.535570377	6.193083592	NaN	NaN	NaN	NaN	NaN	NaN	NaN	12.0544139	13.47021294	22.04484072	NaN	NaN	NaN	NaN	7.46058218	9.529350349	11.15319157	14.8747509	3.99148941	8.991768106	NaN	NaN	9.468085289	12.34669933	NaN	NaN	10.31063843	13.23093551	NaN	NaN	11.03773308	10.39016294	NaN	NaN	NaN	20	17.07840976	15.80203505	11.99574471	12.3368109	15.36160579	NaN
S27	NaN	NaN	NaN	NaN	NaN	NaN	NaN	NaN	6.629890354	7.572340488	14.01993069	NaN	2.636374961	NaN	14.93096652	20.60919155	0.236912175	9.468085289	15.55336479	26.03333815	5.847745133	10.40758907	11.2023811	16.80498482	5.817830285	8.7752859	10.28708944	NaN	8.887759568	10.04693212	14.67250351	24.39705216	8.235669849	9.081244386	14.52340508	NaN	NaN	22.76775547	21.83341572	20	NaN	14.7971655	17.35973167	NaN	4.135487721	9.401384963	10.42869919	24.63907056
S28	3.148936272	6.380454751	8.62553215	NaN	NaN	NaN	NaN	NaN	7.619309734	7.575915378	NaN	NaN	5.851569083	9.510494412	18.18130856	19.99999999	NaN	NaN	NaN	NaN	NaN	13.1615448	12.84453205	17.30050083	3.222239972	12.15640627	14.01831874	20	10.80196906	11.70867517	22.03887659	23.10559604	7.648537443	9.075802326	NaN	NaN	29.07899145	16.4667387	18.43908581	24.34654971	NaN	NaN	NaN	NaN	12.1241678	14.14005087	14.31268061	13.69394249
